# Supplementary material for: Tissue‐specific functions of MSCs are linked to homeostatic muscle maintenance and alter with aging
Source: Aging Cell. 2024 Sep 25;23(11):e14299. doi: 10.1111/acel.14299 (PMC11561651; doi:10.1111/acel.14299)
Supplement: Supplementary file 2 — Table S1: [file ACEL-23-e14299-s003.csv]

	Skeletal Muscle MSCs Young1	Skeletal Muscle MSCs Young2	Skeletal Muscle MSCs Young3	Skeletal Muscle MSCs Young4	Skeletal Muscle MSCs Young5	Skeletal Muscle MSCs Aged1	Skeletal Muscle MSCs Aged2	Skeletal Muscle MSCs Aged3	Skeletal Muscle MSCs Aged4	Skeletal Muscle MSCs Aged5	Heart MSCs Young1	Heart MSCs Young2	Heart MSCs Young3	Heart MSCs Aged1	Heart MSCs Aged2	Heart MSCs Aged3	Fat MSCs Young1	Fat MSCs Young2	Fat MSCs Young3	Fat MSCs Aged1	Fat MSCs Aged2	Fat MSCs Aged3	Liver MSCs Young1	Liver MSCs Young2	Liver MSCs Young3	Liver MSCs Aged1	Liver MSCs Aged2	Liver MSCs Aged3	Liver MSCs Aged4	Liver MSCs Aged5	Lung MSCs Young1	Lung MSCs Young2	Lung MSCs Young3	Lung MSCs Aged1	Lung MSCs Aged2	Lung MSCs Aged3	Lung MSCs Aged4	Lung MSCs Aged5	Int Muscle MSCs Young1	Int Muscle MSCs Young2	Int Muscle MSCs Young3	Int Muscle MSCs Aged1	Int Muscle MSCs Aged2	Int Muscle MSCs Aged3	Int Mucosal MSCs Young1	Int Mucosal MSCs Young2	Int Mucosal MSCs Young3	Int Mucosal MSCs Young4	Int Mucosal MSCs Young5
Hspa1b	8248.231662	6828.431255	7905.129502	3944.119952	5572.699906	7355.312715	19323.41352	17326.26321	9467.28206	11307.64723	173.756825	213.50937	54.669196	735.531187	599.688561	79.312379	75.788721	79.679053	75.50136	172.026655	118.557737	96.036645	1075.820984	1001.691644	897.239683	907.89577	1113.454866	1612.258399	971.558633	882.459362	667.856667	474.888983	1098.918222	373.818863	671.496336	1257.585582	555.132925	767.703154	241.430937	231.421809	340.335841	328.134875	572.804899	215.721823	1024.724241	1157.387254	679.988376	735.523466	5065.905344
Hspa1a	5751.056104	4494.333346	5544.863519	2651.282793	3747.089605	5186.699002	14383.46434	13067.41846	6912.220827	8445.050405	152.396055	185.966819	90.63326	579.524743	542.598306	83.984165	52.448893	72.55719	82.359498	207.341688	141.961547	175.620708	774.025271	588.909065	744.4179	706.461812	947.456804	1247.296614	856.712393	697.197273	650.781835	463.909093	1038.480124	388.956794	869.634429	1660.227697	848.916189	1154.565395	134.206442	161.193162	231.801269	223.636079	566.575957	168.88655	1144.817217	1410.751214	771.9627	718.753557	3983.71053
Smoc2	3807.309246	4423.741442	4394.33365	3263.62694	3330.047864	3015.83397	3183.766354	2955.71461	3828.387196	3261.505765	1644.970405	1639.777493	1517.334729	1567.017798	1896.616463	1233.660296	1098.872139	774.781471	899.655126	1392.282327	849.465611	483.430809	1032.380261	865.706903	935.607571	768.835814	583.57106	270.26125	657.379167	810.058683	210.672032	134.192892	158.85648	124.245071	112.948848	59.468371	90.780241	54.300739	1616.423651	1553.604904	1715.030932	1165.72917	1637.678368	1608.582828	136.787746	20.393465	104.535624	117.628233	102.189562
Hspb1	2642.133822	986.49435	2581.642455	1219.994374	2136.578337	2885.626634	4961.791338	6592.331287	3835.565605	4527.763129	1096.440345	1032.303466	689.425451	931.942541	958.621434	491.327326	146.337896	161.273718	125.22435	165.595725	199.303864	327.458244	750.461695	533.420463	702.305896	925.031426	976.408312	662.804374	697.362533	548.777464	1220.035918	1016.926311	884.549816	574.904079	941.041126	1722.106068	1020.053217	1236.996612	193.319913	233.721097	278.700675	810.094502	391.126282	336.207162	114.699494	56.218452	52.86078	65.404119	385.996397
Apod	1418.163371	1180.765095	1446.364412	1008.40505	726.427929	3604.83567	4442.230012	3172.786856	2131.225162	1980.357679	127.813805	95.452953	89.282168	601.45458	297.581488	843.14459	724.459075	600.140555	468.819085	811.557587	721.919508	1142.813336	152.045988	89.13736	145.871544	49.315404	44.489234	31.078835	71.220265	208.516691	305.39631	211.767494	455.192842	317.967279	269.384027	329.612792	367.591956	192.165638	5.334703	7.045085	14.907622	260.826194	20.574325	25.954716	24.737442	15.332464	27.785891	27.208565	25.591868
Itm2a	2116.593598	2039.499198	2109.378779	1557.075487	1420.525086	1016.54216	481.240336	630.880102	758.186492	558.135187	634.011401	625.137099	580.049021	202.491244	324.916823	290.762317	676.206405	663.597183	418.51734	31.743122	22.572577	23.600444	778.545645	652.892224	689.4665	333.58973	306.28766	219.475552	328.650013	503.218469	193.93617	157.744549	176.050865	36.568583	71.353144	24.073822	66.543215	58.87793	659.68794	478.92124	436.114887	298.691837	343.939615	369.09503	162.401441	49.491823	135.947217	141.153405	94.421197
Cxcl14	811.303523	690.412241	1298.221091	1069.169227	888.060627	1188.216142	1476.870003	1334.563941	1863.824349	1656.615066	367.358857	386.434088	385.367105	656.29109	624.526968	1015.830905	413.804932	313.554595	431.975489	542.177593	249.063106	313.153182	25.256564	33.11187	26.285784	19.711863	56.442054	17.993865	71.629011	52.998303	221.635997	454.293435	287.374199	218.347423	202.968763	227.191837	235.341462	373.408534	0.810982	0.525601	1.403077	5.29241	0.954493	1.255396	143.056997	22.975032	114.301242	16.944042	122.783641
Myoc	762.881467	630.123724	939.096134	444.7406	364.681721	1040.80886	788.422866	781.26409	788.926231	746.971609	81.879828	82.194396	51.877885	102.609482	62.492045	71.940045	36.696033	20.158622	15.212952	66.182934	81.575789	145.091374	43.026689	27.958254	36.824349	37.113837	42.483614	26.315551	51.378252	119.203884	3.741419	1.926212	5.177493	2.387111	1.576902	1.987535	1.246671	1.976501	4.271041	1.919797	1.140173	10.07946	5.560565	12.895416	0.498123	0.059505	0.463454	0.540514	0.290962
Thbs4	480.711006	782.604651	347.851792	344.970118	444.007104	1057.347219	726.348293	391.292178	361.948172	471.366424	13.399435	14.469567	1.793088	47.894226	10.495981	11.574147	2.116474	1.789473	0.123452	0.615153	0.818208	0.556358	87.799437	50.750248	44.442565	60.061523	35.468355	32.636043	30.392977	171.968647	0.740569	0.476166	1.616686	0.659372	4.130034	1.662175	0.857666	1.158455	1.464255	3.302068	2.969368	3.721374	3.645713	8.394298	0.058176	0.085411	0.028505	0.176151	0.022312
Ccn3	383.987401	429.127668	381.767039	206.106625	189.937484	453.452093	314.902304	429.023189	262.368014	332.090706	36.064479	34.553303	40.755236	20.075846	13.975145	15.484851	40.043309	49.41666	33.828169	102.598696	157.694423	175.761681	102.915688	30.506384	23.627825	89.171434	48.127216	36.872779	55.879468	56.761051	30.180462	21.26205	30.126013	15.323197	26.736382	10.628454	20.113014	14.898301	7.897774	2.132269	3.103705	7.11791	4.524233	12.363671	5.723423	3.313061	4.167305	6.317776	1.801142
Angptl1	358.46304	359.905954	336.362528	263.460056	301.86961	356.251041	203.174364	196.357936	289.779458	284.293125	42.666522	52.29132	33.083996	20.895195	28.094949	12.062272	64.42491	40.99449	48.815511	28.611249	12.066976	9.34259	67.659098	35.261601	27.815486	31.879332	9.425235	23.472196	46.151525	89.060482	1.696524	0.766185	0.649462	0.569637	0.19027	0.084517	0.588671	0.867956	25.782484	15.509164	17.157116	12.683959	16.768187	21.141454	132.527609	38.994086	110.733834	158.36254	105.123329
Lsp1	239.645054	222.016264	226.12617	223.926903	198.719426	242.201581	310.454176	213.008116	278.811565	228.992284	131.573573	118.577293	116.454721	81.26529	90.68686	78.586611	90.679496	100.883528	112.65003	80.557695	115.082867	106.438039	44.486459	45.886414	46.127423	54.246555	21.705361	155.972652	61.672325	65.978171	32.955437	26.32656	40.887134	22.062787	20.908465	30.425147	31.009998	28.218783	102.417675	61.004371	86.486825	59.574037	99.546559	99.407988	79.718623	64.022328	64.668665	85.68155	83.43234
Pcsk6	147.69876	273.898103	220.216562	112.514813	106.958669	201.305469	224.835024	221.221807	158.574542	209.620077	597.866823	672.305228	592.913262	406.476352	513.254494	366.661497	156.212125	140.831898	81.949987	67.306051	117.760889	77.472114	112.840911	80.373356	81.215283	101.382818	85.656511	70.524852	64.831323	116.371392	16.078374	9.169907	15.514471	21.955272	19.168232	5.54649	12.182373	4.704577	28.441351	9.567148	15.021127	60.261167	26.234008	53.21051	87.294147	10.371315	66.288862	31.298714	31.369022
Crispld2	173.393583	152.884986	216.691649	167.930824	145.643095	199.701382	240.417106	164.798089	266.837258	239.314699	493.425423	489.754024	522.279924	469.820156	567.874983	370.453659	33.431403	29.621434	33.860233	91.08461	63.597496	84.055985	207.463866	198.043361	197.647502	180.06306	129.509078	77.664871	205.334753	208.914246	297.688285	239.026052	338.021483	131.751045	171.130989	95.85633	200.957148	167.938568	102.825264	138.891784	130.017887	103.823196	118.841634	186.755728	199.488618	34.913647	210.385987	220.420451	273.148839
Ccn5	87.075733	57.453073	66.741502	112.119901	111.28641	42.716838	26.646289	58.52121	67.376907	49.562939	288.74124	261.745079	194.441845	633.511058	461.389435	325.064631	133.847357	139.135351	120.678861	212.657533	130.719451	127.741086	24.806771	17.587803	13.808749	17.029765	44.365217	25.988113	19.918951	22.336714	105.930585	118.370052	89.808815	42.710344	145.607034	204.30413	164.390406	309.93492	1.205128	1.675337	0.482311	11.951129	6.048929	20.323298	0.151685	0.101553	0.059275	0	0
Col8a1	87.459592	116.675718	68.552503	72.930529	93.806373	84.918399	82.386669	89.800399	75.193994	108.187039	285.972416	290.029708	194.560734	332.281499	241.270424	187.175625	3.015056	2.097212	0.903825	2.462068	2.128221	2.791664	21.33466	17.469718	14.147312	19.413036	57.259736	15.892055	20.916972	40.367897	1.592999	4.014438	3.2936	4.4626	15.354523	11.351428	3.430377	1.400202	8.482258	8.604349	11.971283	19.692718	14.301253	24.02054	39.856597	17.453894	21.249842	54.726769	35.966888
Pdlim2	79.782423	66.170214	98.825417	71.054006	67.90951	97.129727	98.853517	80.185451	110.874853	95.343679	216.093543	196.803862	220.559124	214.725157	190.99631	170.889371	31.77429	27.960338	41.66615	54.868006	64.985136	77.583748	50.610032	51.377126	63.394277	56.214504	64.585668	58.061333	88.2479	95.879305	96.425783	61.708499	72.543368	36.631934	56.448636	66.710657	79.257362	84.348275	33.347799	33.331476	38.859012	48.759482	40.590776	52.179875	11.248734	10.944126	4.650959	10.211645	6.712737
Col3a1	4688.33747	8096.013487	6604.202461	4804.949702	4790.862449	2145.096774	1027.47651	2349.902484	1071.837124	976.354566	1815.084054	4276.774946	3103.611736	1718.306542	2316.668757	2357.322321	14991.97181	18349.73308	16457.76886	7230.174652	11960.81455	3423.115056	9904.908861	3971.268205	4154.120337	1097.460193	2724.014819	1046.056522	1273.83351	1124.570624	2872.425281	1363.752828	2126.916707	542.230671	948.124045	384.024637	424.622627	300.410894	3828.206884	2431.287964	2386.075071	1769.817304	1304.191688	1521.677951	6063.999075	1474.522061	6099.785106	5320.365485	6563.344853
Col1a2	1618.432207	2536.878031	2249.092323	1764.58021	1675.111713	856.328445	511.223301	863.240674	529.2924	524.36923	915.566634	1498.143945	1325.128417	884.702067	1008.276661	974.354571	5209.601443	5773.840096	5363.567012	2556.059022	3980.678772	1610.303462	3070.492991	2053.272429	2152.989423	874.583182	4610.78804	517.558611	799.251544	723.118768	2111.128257	1348.31404	2223.525081	815.495386	1004.903253	596.918442	551.024064	431.777258	1764.488879	1966.368055	2189.02289	835.467104	943.440899	978.876492	2437.002979	931.638128	2365.922637	2208.363397	2504.8694
Sparc	1975.319863	1543.643684	1665.959455	1364.624877	1331.754425	750.276092	408.949215	713.006121	370.232691	322.144669	1058.48811	1196.670855	1004.851525	451.362533	488.581539	634.32459	3975.406638	4592.461492	4003.374715	1314.409844	1735.351674	979.959962	1541.67974	1260.453958	1171.62408	292.4973	1205.081379	382.644662	326.349355	276.157892	1229.778265	973.944246	1004.350166	265.505718	358.22556	370.706254	221.705868	226.067029	1222.740099	772.163214	1124.770678	502.766635	427.838851	772.569125	1652.446551	1752.989334	1878.629469	1398.260737	1254.138363
Ecm1	665.164255	623.817345	760.202703	481.612582	466.046286	1043.076239	666.736514	781.70367	607.670763	649.271801	811.813746	972.309072	792.4307	978.252025	771.379166	814.084466	2196.735924	2516.928635	2041.503324	1742.411734	2010.556946	1719.726023	816.426121	769.393678	734.948228	534.796154	569.22083	438.845143	651.840906	668.284719	664.756589	705.008707	810.039024	256.551091	425.150992	439.411987	491.68102	509.576364	195.392293	133.931618	173.844148	264.657052	197.13085	265.19561	921.558831	265.7322	1071.765389	658.66118	1101.538971
Lpl	494.718565	555.465339	523.551448	357.169534	354.049976	335.617022	264.56047	373.422637	316.558646	274.818913	539.617515	896.71763	547.067733	476.267368	850.859686	429.36545	1435.173832	1552.510331	1440.49248	1398.455673	1294.336705	997.84	532.573511	409.317822	414.032506	331.993745	479.330141	284.56358	491.908339	277.738102	118.207044	53.907402	61.628785	110.125374	81.474082	82.423774	70.399564	31.533919	329.815791	105.585751	57.670544	173.61845	196.491408	136.637535	114.163563	7.614031	132.47184	31.925696	70.096468
Ctsk	270.574852	246.608791	248.572197	234.133287	245.942835	212.63477	141.121336	211.088659	186.666846	177.948508	102.888079	108.896454	85.550818	109.001255	113.08827	112.609151	985.026268	759.512169	845.448785	1178.07838	1135.84465	848.209925	158.937153	128.03841	129.657517	72.66241	143.656259	55.624263	119.256711	136.858237	160.87231	119.590765	172.326327	67.459168	70.674885	57.465309	82.547608	63.611995	183.62841	201.556063	269.482674	93.557338	134.556336	141.012907	113.111324	54.359937	144.959426	185.46756	294.21859
Prss23	624.975602	686.914273	551.769344	259.605771	248.707708	357.752974	427.799861	321.860733	452.953848	291.350331	240.908448	274.455595	183.458319	185.513808	259.193246	130.348719	696.429883	970.361944	600.018567	1006.137304	1399.347756	921.392974	334.017604	270.965943	183.180553	221.774262	271.340926	110.448257	251.918756	201.022578	110.86947	60.986008	82.236064	70.73388	91.577979	44.043109	53.226346	27.883475	433.382084	139.922772	137.206527	743.54841	383.248833	496.918974	686.977866	114.215506	600.039448	688.346261	230.480961
Mmp14	291.782458	340.224941	338.292686	183.397872	138.399995	410.326573	473.004323	347.289037	384.658938	286.284063	240.156262	299.742632	218.181966	340.437935	374.116793	388.842883	728.237601	734.446345	577.546235	696.030733	926.250041	878.006101	342.005132	296.592515	243.901182	281.327267	331.320841	192.352029	295.673342	266.093372	320.630788	245.197087	312.466279	282.256902	269.418254	214.574106	283.445705	211.554466	310.056406	243.082495	265.498754	311.711794	311.768121	296.937787	390.819948	102.544275	404.17514	328.302677	401.493412
Sfrp2	197.995637	447.532502	159.035378	91.068278	79.644046	126.68191	127.682588	227.462501	43.736069	30.317947	128.749555	151.461737	110.303889	165.01384	114.262378	89.569009	904.186724	1333.792974	625.447568	410.272613	738.307712	333.608223	73.981452	44.07492	88.245838	157.275859	249.609272	94.72273	109.543597	158.763815	5.888958	5.924765	8.190863	14.148715	12.704106	12.456458	4.919307	4.827734	6.147705	6.390719	1.412046	121.825722	5.784717	5.694967	0.109023	0.042546	0.474593	0.234224	0
Fabp4	11.627289	6.694927	18.16702	14.590477	16.629046	12.878237	6.91504	40.974203	12.842975	26.272151	14.843913	13.389382	63.273814	32.324212	12.081432	36.939785	242.661493	400.235513	389.548478	567.122544	520.398221	1701.709034	10.425098	11.296741	32.909501	14.787128	40.977252	101.324239	39.632905	12.190335	8.566544	9.095426	19.81444	7.089149	14.745227	7.840137	5.177884	0.925587	1.802553	8.009592	4.526915	5.734788	11.580965	17.572774	1.223441	5.102989	1.615121	35.539675	3.05179
Il1r2	2.665116	5.687961	2.871278	5.615201	2.627784	6.106845	2.436706	5.016202	2.059963	4.085448	0.273032	0.46565	0.436584	0.50997	0.103615	0	692.393438	926.646453	515.426876	177.808823	391.453066	246.526086	0.491135	0	1.705875	1.754003	0.380856	124.923955	1.292961	0.807742	2.154351	1.493157	2.388246	0.651478	0.596983	10.331855	0.985045	0.668702	0	0	0.50797	0	0	0	2.727512	1.507689	1.916706	2.204336	1.344787
Fn1	72.541899	196.856918	156.631461	103.607863	80.719498	143.194878	120.092815	271.883276	82.087748	102.139628	11.002003	22.604358	14.659174	7.848276	5.492389	5.761878	503.342565	781.822849	408.411003	178.747081	536.60461	297.861672	130.718371	81.844582	34.638702	86.349741	50.788019	36.847013	25.04582	42.472469	95.904407	69.435098	49.314862	57.230829	147.862064	4.185603	39.054251	35.232138	57.124079	42.286715	20.565988	63.000565	31.588742	37.878791	52.76611	0	33.088221	28.652151	33.095151
Dmkn	2.539049	8.272405	6.339611	6.470027	4.524474	24.534304	21.541701	16.731748	17.082004	32.64907	1.421118	0.429283	0	1.332947	1.24128	2.00609	165.593445	205.203556	256.008482	296.330699	623.462849	945.514205	19.117405	11.955446	24.767016	70.845362	72.385955	85.752185	53.245654	36.034252	5.174489	15.438941	1.052019	8.501851	16.324697	1.853464	2.407721	0.645254	0.56843	4.387205	0.744711	151.217908	5.566176	4.711973	0	0	0	0	0
Emilin2	119.55537	268.407944	183.129417	137.00753	113.003558	130.747627	147.18163	173.848061	108.55767	129.237053	62.166087	81.393164	71.04688	72.221211	66.10644	52.096728	454.853747	516.037749	372.942814	251.690708	462.545872	299.551098	118.738636	94.286362	69.928222	168.457501	87.556112	114.37043	78.051932	90.705592	56.949394	41.050529	43.103981	47.848483	57.625969	17.022842	23.020992	13.750746	60.579284	29.61366	25.444482	73.118085	42.976419	74.076719	10.366886	0	5.313687	12.611687	4.382665
Sult1e1	0	0.103476	0	0	0	0	0	0	0	0	1.503179	0.973626	4.142374	5.317325	7.758911	0.049675	263.333065	420.005305	212.812306	640.827169	578.071473	176.984261	0	0	1.243995	2.01399	2.176556	2.796642	1.051563	1.59943	0.264049	0.084196	0.052742	1.014055	0.153008	0	0.046578	0	0	0.275686	0	15.347388	0.169324	0.59813	0.05488	0	0	0	0
Igfbp5	126.446992	109.608906	171.376476	87.052612	59.079768	156.482177	155.964784	175.059158	134.183868	122.734933	17.360412	40.668155	17.715199	17.341791	18.34062	21.091404	457.273788	440.389903	349.654548	197.761533	342.35233	504.420899	58.74658	21.132579	50.294271	85.671652	79.291107	79.202353	57.273784	61.384502	49.238142	36.59665	41.093818	111.670686	82.207471	45.976796	27.168808	17.119987	6.642218	8.152414	3.129397	22.178314	9.27986	8.140366	45.665024	40.456579	48.277146	41.869042	78.316459
Plin2	89.703228	96.413463	81.988295	92.951864	117.033856	116.25138	146.367943	125.620818	137.767622	166.110719	89.965013	68.751325	85.487611	83.650447	81.658722	116.57679	179.556548	265.638962	275.93773	487.491707	305.773143	722.878169	60.221597	25.003462	40.419637	37.17081	96.600085	125.270579	48.466315	44.560224	78.898549	210.763455	78.753571	98.994157	153.45771	130.899656	130.628196	231.75324	142.671627	165.331744	185.887701	141.438661	197.38294	235.156835	120.241364	65.956992	101.710157	88.170143	97.044806
Scara3	116.674863	154.480157	150.195114	107.33448	76.829393	143.851632	106.664455	110.833412	100.31826	98.066175	40.020046	58.865122	46.894087	46.13755	40.547037	42.216031	348.097503	404.842038	251.670124	236.44221	442.069286	467.770107	95.409083	44.185935	39.87608	102.438002	98.335773	98.33895	66.373412	125.419503	140.000313	100.230795	140.005849	90.139428	109.9085	78.114052	82.966177	49.270568	50.258238	33.4996	25.503164	77.460156	37.450352	80.200216	93.092144	21.221525	60.962521	90.485745	54.860504
Tmeff2	83.941179	129.383512	96.634101	92.316928	76.971837	103.833216	101.111408	90.649739	89.254894	88.37744	5.246076	9.835967	5.41453	6.934005	7.07414	4.371943	342.301621	320.622246	298.392839	239.087513	263.461869	244.187842	12.122707	9.723611	19.89948	29.3166	31.658862	32.12783	29.845394	38.240425	20.294203	16.725545	16.92694	12.323316	21.259648	10.867114	16.023433	9.35929	6.935058	4.31724	2.619832	44.436527	10.851995	15.874487	1.40152	1.379382	0.161553	1.910509	0.638943
Gas6	283.558746	303.88272	278.032743	244.081377	239.171501	333.723878	288.760573	316.454416	242.296545	239.781044	339.023476	447.222392	370.507331	760.086291	608.127814	507.662696	352.952555	280.552762	267.327233	491.648695	386.836833	327.892421	2479.072835	2616.053393	2473.702245	1136.461715	2404.972715	559.663648	2358.559269	1576.995993	848.945548	557.107373	673.347512	567.418671	758.024454	577.4595	654.443883	486.923073	537.760807	640.250507	704.660404	1600.820386	616.151473	565.848489	251.711427	52.313489	260.830262	221.298742	296.109901
Gm20186	3.63969	5.687907	3.028863	6.001996	2.341869	5.61975	9.842388	50.07453	7.858279	7.163144	92.880433	86.988736	107.146269	212.906252	155.220353	427.75268	20.216864	100.077705	35.038676	115.264559	67.463491	227.881952	446.04947	741.683367	747.079886	889.212815	961.364998	410.810787	644.481517	516.241938	195.430024	167.450598	238.706435	506.365298	380.817853	236.486514	261.055128	162.144587	15.841604	19.903011	8.601167	351.50676	56.360691	93.361785	45.005087	34.674547	39.804532	53.581706	40.183306
Gja1	281.518134	282.546856	184.18667	211.346137	262.885319	277.932339	512.568598	417.004893	265.378384	320.700797	23.660935	34.718166	24.033915	69.694168	28.530538	32.895835	222.292165	227.733486	179.44043	287.628128	262.873656	199.122961	687.114216	880.38052	510.284114	1156.208293	628.423924	282.143532	454.022897	692.902479	224.565705	252.906263	159.875881	495.469263	277.878593	79.186034	148.842352	66.663549	53.85081	22.604396	17.594255	105.710986	100.13561	50.754467	215.416284	34.394995	223.407587	98.399172	270.922412
Clu	180.516336	92.44069	92.249551	76.284981	65.5985	90.066715	82.307411	61.98317	48.725358	47.306887	20.820379	28.966791	17.333913	25.779115	14.74004	23.385352	29.76272	29.732709	24.775092	46.533449	37.105599	138.030075	532.63547	229.619536	222.40488	799.573363	1412.823423	339.860912	467.931226	629.515753	118.916893	125.917856	104.749847	458.721383	252.508797	599.943223	256.496776	105.237202	103.249581	90.944413	140.436652	612.08606	119.687725	159.771272	28.358111	0.282013	59.055971	23.202288	5.157383
Gm12840	1.988457	1.831881	2.168103	6.848062	2.721897	4.245503	3.272071	47.708712	7.312547	8.362873	79.878984	65.49804	104.091962	210.281567	151.200063	478.696	9.867741	36.200742	16.87428	46.538355	36.804681	148.644569	390.813901	545.021506	665.181137	725.044596	649.352229	367.096629	561.383827	407.8722	161.505424	111.654355	262.283688	426.325352	393.424432	229.94015	241.329929	151.882546	31.559005	32.56806	17.820736	246.139345	80.292826	146.357024	78.448962	75.958301	84.469552	94.903087	55.616449
Sftpc	9.655909	3.780058	0.167743	0	0	0	0	0	0	0.353556	3.769301	2.806752	0.077494	0	0	0	4.290016	1.700201	0.165682	0	0	0	0	0	0.077686	0	0	0	0.206615	0.273894	30365.51024	31681.50626	1361.390836	2511.580505	6723.873371	426.867603	1411.052488	1388.773786	1.398604	0	0.076115	0.97416	0	0	0	0	0	0	0
Inmt	385.561804	549.09611	551.860487	1000.968932	609.617588	937.348577	1640.058889	1245.936079	1761.263927	2945.535836	760.804943	592.8453	872.904394	1065.322159	1326.392882	648.486917	1646.227076	1337.694184	1662.787622	2725.584998	2017.937144	1757.138234	1123.394611	1832.27961	2223.634451	1918.609969	1550.573165	737.442779	3346.350069	3368.153232	6717.474912	9931.693363	7970.98651	3557.787945	6774.280601	8959.195664	12333.40108	19142.74638	402.538613	254.44181	138.141575	1066.219084	668.502884	1443.318422	41.454315	60.295611	44.157823	92.947588	45.780062
Il6	118.282661	17.850165	23.09725	59.694867	79.311054	79.321058	177.91301	314.442549	160.899786	67.665066	29.501249	34.067619	17.166162	48.993052	29.236132	18.922976	81.578807	264.381295	163.585957	532.711223	209.815313	571.959681	1098.643056	3417.644667	1443.99733	2142.694604	1158.053684	477.626679	1253.766868	2269.659321	3903.414207	5141.387867	3670.601353	7684.695272	6932.497955	2964.49678	5123.448662	2735.008725	16.927323	23.32303	8.970278	77.351211	160.377367	160.89035	250.441632	23.310811	41.872736	448.695272	178.794874
Has1	745.453258	112.478159	119.681735	335.927979	468.420387	563.640612	1015.07431	1672.601421	943.889025	457.876908	25.275038	37.860018	13.401153	55.305974	26.047238	17.649052	410.075256	1010.858306	772.168971	1260.376748	996.754334	1537.865686	1406.934029	1825.072876	863.19809	2010.872666	1063.225636	844.66955	902.217681	1791.160272	4579.206237	5650.88036	3765.046181	5325.879425	4565.472298	1480.126133	2954.449701	1754.992044	72.587777	76.414145	52.564449	223.902491	452.720222	375.898477	342.327957	82.499055	77.950389	837.011879	239.748391
Thbs1	73.356221	73.042636	44.632514	36.934364	75.763624	150.957336	754.892025	381.552916	174.434528	165.689802	78.244692	139.885021	52.416738	190.731195	141.103754	63.105717	10.922505	27.048518	16.196875	92.021029	36.037156	96.230072	554.962374	1150.37986	465.713343	962.553881	595.96139	158.792854	290.269539	305.198975	2273.274471	6340.902449	1511.135336	4867.013513	4815.652451	945.741922	1450.195523	1759.42972	140.09005	64.845742	46.048051	276.04237	263.078295	172.793331	192.865656	26.67677	70.394762	113.06607	88.447646
Cxcl10	49.064481	25.949039	16.53119	57.228136	50.418322	45.692098	76.847658	144.355179	106.510367	19.345709	4.355084	3.973309	5.571712	18.600803	13.691042	17.152427	47.312005	182.53172	63.918153	193.394537	92.127607	132.165246	679.191143	877.89284	862.370322	998.976848	954.544193	303.274182	774.80816	1451.870751	469.300654	590.907865	756.208879	4415.794112	2008.0023	2506.756548	3712.388213	3541.344149	13.867875	31.825288	33.490983	83.491089	160.429462	48.918536	432.653369	100.28435	88.695734	719.725969	428.930843
Lyz2	3.143524	12.051672	2.086134	2.261113	2.046548	1.451194	0.458792	5.804167	0.472482	0.64851	1.146631	2.276902	4.799548	0.984591	1.409718	10.531528	0.886536	0.752135	2.023029	0.720581	2.461666	10.347526	24.984578	18.939015	85.403816	6.919329	19.380768	2446.202815	151.68776	49.009942	4245.918426	4765.717098	244.153565	490.027782	1339.178059	299.026516	289.458135	236.469721	36.173468	56.03393	102.609377	8.273387	25.417078	21.594984	16.106289	24.207892	20.494395	17.49477	16.945311
Gpc3	339.641919	546.301831	389.380964	270.623414	256.3549	306.027884	330.154661	287.481154	194.328403	200.183911	47.270473	77.767988	89.519153	25.6841	29.983724	24.662058	305.389223	269.396713	195.015792	57.246651	63.865917	64.066733	358.339814	403.965802	434.333581	375.580854	472.67273	191.981057	373.060026	367.507513	1555.835893	1250.647401	1524.445169	910.865561	1157.221489	548.590709	954.64746	798.674022	307.236485	163.523274	105.182625	848.837166	277.379638	430.720864	300.653313	92.714397	221.462053	336.12535	145.4373
Sod3	294.074848	367.044892	321.455959	227.940163	231.82373	400.59424	323.681759	312.912448	274.253826	313.814978	366.778714	380.553706	334.703458	531.394807	388.683104	498.143148	353.943674	306.311249	301.720309	233.787802	270.417929	312.432639	586.078459	458.611725	445.918498	447.98512	468.248022	271.169087	407.959747	428.28143	966.515413	1028.985801	926.795598	845.952	824.587808	981.417055	966.392372	1026.740909	270.668356	232.118561	257.537439	277.642313	313.885933	350.248064	356.789652	191.374912	356.18824	407.701703	455.386181
Csrp1	50.259061	24.08736	34.462448	28.560643	27.002322	44.778769	33.308875	37.37755	33.490872	23.612353	160.050751	181.005424	175.84367	110.67108	112.330725	97.421963	34.651473	42.256418	41.922731	44.690099	41.448325	42.08002	232.824236	410.545098	179.656803	151.929932	183.653755	96.804271	246.033589	193.749171	913.595514	766.113401	723.512061	676.15967	624.010187	753.745661	757.557851	940.712861	288.622326	293.198198	384.90999	282.917674	279.794426	333.231166	508.799394	179.541843	410.229238	273.256396	516.915802
Vcam1	22.412611	25.972173	26.187797	23.367656	22.315345	23.015626	19.958921	24.606748	25.397735	9.962248	166.709782	182.598187	158.2632	216.219258	229.453239	329.350269	89.572628	59.505923	51.146728	99.531649	70.284999	71.93057	119.797163	505.981488	98.536433	331.361487	279.694576	75.966826	113.321184	228.363304	431.010892	1193.304473	367.747851	1582.511208	770.582255	454.40608	538.842866	455.186422	13.084424	7.144909	3.995972	30.595146	20.889303	17.510434	106.869494	11.803604	82.073279	60.785911	165.12674
Odc1	53.13477	52.140714	53.30496	36.009266	53.365438	56.732261	58.705273	85.817895	43.509877	37.26578	62.220127	58.359831	58.929402	69.886637	64.229745	48.926012	53.768397	46.300758	47.310028	81.524397	50.030168	62.203541	141.822822	287.187481	143.194115	251.881732	158.759406	115.050116	112.555063	120.31995	422.070235	921.035602	353.672287	1742.954864	853.080329	365.125464	453.046978	485.625673	35.529022	48.527865	39.179499	101.933463	73.592573	56.445271	87.800162	28.961528	44.218905	67.997145	59.110895
Mat2a	132.047615	169.882597	133.32385	100.815128	116.95031	142.062513	172.943233	123.370287	135.170259	109.866075	125.476033	127.262185	134.515963	112.959949	128.186084	140.702279	150.602951	180.569249	144.166722	165.361346	166.794076	160.351227	355.826761	498.562421	324.807372	440.975871	254.817901	162.097256	300.066944	326.822747	707.007853	960.60325	510.246437	669.570858	656.91125	393.676619	584.874733	880.94273	125.092252	109.545876	108.302807	147.438323	155.72837	100.002138	101.863609	24.980736	98.697174	104.385753	87.662063
Scgb1a1	0	0.679573	0	0	0	0	1.495167	0.212452	0.143642	0.166604	0	0	0.589345	0.403334	0	0	2.305339	2.856805	3.798645	5.945223	11.125733	15.125626	0.800569	0	0.789724	3.033663	0.191757	3.253793	1.780747	1.123342	796.356422	440.447507	275.060594	113.055338	880.663376	389.88487	231.692967	1837.311794	0	0	0	0.344942	0	1.59864	4.834269	0	0	0.142015	0.153482
Gm13889	19.369505	6.478577	19.256818	2.270366	2.929722	4.093192	7.081517	10.050874	6.959293	2.388019	9.435806	12.441981	3.147916	6.033603	10.509222	12.975823	0	2.320006	1.669852	1.490973	1.112723	2.119646	94.566693	520.122422	78.112883	48.252876	77.6746	13.575235	165.780187	49.605482	358.414649	1336.840711	235.62156	878.222808	491.649457	429.594068	308.945579	330.155184	15.009067	14.233804	22.581428	8.948367	11.482369	11.33767	272.765963	112.406045	159.346913	111.911222	137.458164
Hmox1	150.906406	54.788202	48.125306	91.277619	105.565953	73.903819	193.055913	279.721672	142.552751	173.323478	46.721819	42.136585	52.051578	72.891146	52.603556	47.076986	41.604723	38.781186	49.37958	47.036484	42.371224	45.350055	168.77383	240.999142	256.531374	319.724488	161.106584	188.047936	175.619635	172.931786	401.002668	1067.130264	687.938829	508.24307	508.778738	269.83235	390.408854	298.593929	22.500945	28.743894	40.824877	24.551374	53.000042	43.5932	27.171332	16.611521	31.860333	45.543252	85.771231
Cdo1	2.080059	2.866529	1.871787	1.265474	0.650939	1.74778	1.979615	0.701761	1.269157	2.130128	4.435977	6.024951	5.066867	9.57635	3.650339	4.19972	3.47477	2.490939	2.908687	9.049816	8.434703	7.824181	127.413821	34.090038	12.452324	9.842163	111.438145	9.946689	20.60357	17.481573	277.451165	346.703525	229.307509	125.190889	381.459691	401.043157	491.487034	805.929932	1.114475	3.105979	1.945239	1.157936	1.308224	0	1.343716	0.724659	0	1.744855	1.015968
Rbp4	40.752918	37.220377	34.62844	33.694168	48.144744	95.745954	49.801423	39.340378	35.253621	43.980123	23.048387	40.545482	17.743941	23.391213	28.378404	14.633146	33.175284	23.640751	24.145274	16.963693	16.224525	9.135947	118.704166	130.642967	54.14025	39.020517	63.896883	18.380938	64.299222	63.318974	447.589679	472.004988	529.083778	148.381134	214.689832	160.781433	247.381043	176.693916	3.355661	6.756822	0.596433	14.348662	4.084679	8.662422	94.619846	22.291139	44.023271	35.703769	33.888799
Iigp1	4.39018	5.318149	5.137554	5.434618	3.94561	9.072852	22.622969	6.867808	6.341134	3.110172	4.538462	7.725285	5.190124	26.153435	8.860289	20.712282	20.345859	23.518406	17.945926	47.121173	14.96464	31.86333	134.585412	265.308978	180.382023	117.641847	88.198098	54.756606	74.077465	119.72078	150.620383	283.55916	183.36167	432.288572	272.587954	310.406302	312.175073	383.365241	9.311349	3.013371	10.692496	35.058211	14.399869	11.387364	56.801656	184.816993	36.830041	83.980155	142.759162
Rgcc	24.873608	8.293325	8.966465	12.703862	14.680531	17.512675	20.118492	27.047941	15.171229	21.412016	13.734219	14.421941	25.657937	13.929794	12.793752	6.64226	16.793235	26.033462	22.967787	34.895107	8.379563	18.312459	98.539891	155.947845	114.921744	118.862727	83.247604	60.558576	83.755206	63.371468	371.085718	376.906023	249.400386	176.445789	255.836177	176.531193	209.780491	222.166504	46.260349	44.077068	27.386295	34.457185	66.665982	36.180122	7.853509	4.034043	5.511983	7.396088	4.542678
Lum	2618.223222	2361.416334	2643.744452	1620.550169	1761.449168	2881.446912	1856.265439	1599.099649	2330.215211	1875.673243	2684.032697	2687.797151	1916.729189	2037.99139	2171.726072	1734.93104	2088.609377	1877.944119	1761.846364	1565.591989	1484.060271	880.237037	3096.775581	2286.447554	2262.576819	1735.744479	1830.662394	809.337212	1982.110627	2413.998123	677.795092	480.031917	518.392606	491.181126	425.498561	272.283017	299.164597	230.066354	5764.780871	4761.655626	6067.856502	2582.347425	3876.157168	3951.892778	1705.338886	446.200513	1477.854403	2325.003908	1950.413503
Angptl2	223.756452	407.159411	309.443548	376.046415	355.276841	210.550437	223.948553	204.772572	276.793105	289.426639	451.039821	449.055732	550.682699	403.767019	449.97017	356.622112	472.834593	439.568316	375.737336	330.747815	390.764474	317.386448	495.941283	452.939569	388.591208	292.397738	251.306298	141.486532	321.538624	334.78516	121.808792	126.680055	115.331148	76.80544	109.567736	82.450737	117.690424	148.389283	2875.046647	3641.664991	3850.230943	1368.869244	2534.70715	2163.646219	360.790762	79.50495	373.253113	350.234304	460.940345
Ces1d	87.247329	98.562831	155.980378	68.991873	52.223926	174.892634	170.641347	192.688682	239.904621	155.164941	180.993368	165.282671	175.337193	148.799795	206.89906	122.320362	20.257895	17.297502	6.420487	19.034362	23.236599	22.783694	208.007954	144.313283	128.206574	496.502735	319.119205	169.133926	367.719768	534.099841	441.104353	441.558029	230.513249	254.444359	583.199014	508.609303	637.054175	878.133948	1540.687625	1793.45341	2075.816866	2056.340896	4808.712604	3826.205371	493.103302	108.779084	591.134689	402.029758	481.519784
Atp5j	144.261783	87.734079	111.193323	245.060328	285.450096	133.097996	72.144035	91.671609	239.151389	192.443251	117.51626	109.376692	118.840935	88.396931	67.651175	127.246338	95.913421	112.081847	118.577824	79.030143	81.548654	104.50599	65.706369	104.058202	104.90587	84.132804	105.08689	118.600581	171.180861	166.568647	62.119266	64.878971	64.535924	69.311058	63.535289	104.815651	161.906246	201.066046	2176.260497	2613.997322	2582.914981	717.005048	2733.020176	1706.609879	137.472608	145.110967	140.574707	187.631937	183.389356
Thbs2	73.496702	168.367959	98.075236	77.427528	75.953277	181.311112	313.007365	206.457236	98.460189	133.58797	174.574245	233.818207	234.243901	286.004478	352.165165	200.595077	190.108023	178.455373	121.634582	216.558753	232.898528	272.691205	225.195394	165.673792	203.696524	152.017605	165.307442	36.045249	143.961882	129.177954	24.330147	13.386427	14.889887	71.377923	49.692431	19.968506	21.595201	13.029368	1964.800676	1793.83962	1702.382104	1268.526539	1570.773088	1399.838217	58.960978	5.235177	61.137651	29.210573	51.473194
Ptn	27.464302	16.343606	17.808061	12.244046	12.01926	10.012644	10.190347	5.838232	5.282726	3.083644	53.702998	70.934545	79.158599	88.507434	64.437296	64.695088	0.988974	3.000444	0.339988	2.514418	0.751323	0.118134	226.674063	306.916744	204.799622	78.005988	81.276204	25.361276	186.354824	97.938293	10.547055	6.76553	12.146606	5.090693	4.303277	4.981488	6.409994	4.123817	1759.861469	1811.271275	1785.436987	732.537201	1730.859074	1173.687417	4.337137	4.84609	7.415729	7.92578	1.708004
Fibin	74.213098	99.633111	64.499024	53.620539	53.462307	135.31187	131.704531	142.600769	104.092166	212.201564	227.907913	193.122917	185.834249	247.079777	171.16024	139.653522	7.319387	8.147769	8.170349	6.118658	6.06563	10.481015	35.4438	21.665917	27.092017	27.451541	51.404816	28.248324	34.571	80.276172	51.127149	26.102773	40.227784	19.453141	34.521413	23.544837	26.609025	27.614404	1643.75778	1699.713579	2296.067233	684.832124	1168.54357	967.376031	86.850342	28.252814	66.804693	47.866806	122.144952
Lgals3bp	107.944675	184.565439	111.426099	162.456364	160.679237	149.933824	101.194156	102.906495	98.208536	101.870088	187.131907	198.332194	163.690635	335.684914	263.586195	372.489075	320.616798	308.498951	266.75976	288.772755	241.61861	240.497143	260.3537	230.50424	248.761341	179.526802	382.330343	165.781915	230.39454	213.163348	166.220047	132.55433	140.788231	237.87573	216.671855	215.389128	264.895227	209.270398	1124.436045	1239.718307	1709.892627	651.529072	1002.31185	1052.425321	404.18865	87.976102	487.29067	383.702089	483.243294
Jam2	30.863346	52.804397	38.07659	25.573582	26.525429	35.739897	37.361392	25.954516	27.146515	28.719377	50.194144	78.372596	49.16627	82.83055	57.696348	32.261517	32.67977	17.48248	26.103233	51.127154	45.633357	30.348432	52.706898	40.765024	26.428821	66.658896	45.529426	23.851997	34.0176	47.822007	31.111742	26.291724	17.194355	25.264283	40.015401	16.612441	20.700165	20.285534	1061.239074	1104.076051	1324.133539	590.801953	949.711262	833.912949	21.653344	3.070837	20.903076	24.355132	21.433362
Itm2c	261.944508	267.810554	301.948485	218.297775	233.919425	277.537751	218.009284	245.916177	264.369552	240.30575	345.928431	366.891685	396.446919	352.957896	370.71788	378.22971	294.890451	280.580174	268.217499	252.099277	259.820307	248.205114	360.356771	320.739518	361.905629	265.344364	317.929553	218.545957	348.881604	374.517906	326.487147	255.611903	311.835247	302.046118	256.731687	267.174959	315.129669	300.966163	916.273857	1018.698372	1205.289435	485.759779	923.252365	840.98127	499.877193	170.072916	439.888046	379.270078	480.050721
Emilin1	72.662293	111.96483	86.134064	53.475957	67.341977	91.262839	55.121282	59.948857	44.408162	49.469319	239.966775	351.473034	325.190325	361.487471	337.100416	431.590923	63.297079	60.436708	63.363387	48.190671	56.66124	60.615462	358.513571	373.024283	266.93282	192.03155	295.314282	101.664256	211.612482	189.330216	180.703473	188.934671	205.200153	224.959953	197.154179	159.383638	157.266506	142.900918	886.963863	999.210227	1252.835989	422.981249	699.60536	643.702661	501.74541	65.912166	414.536671	209.713932	320.322516
Pdgfra	150.100176	296.73158	227.936141	140.538629	140.174917	213.671421	322.868662	211.620832	149.057484	204.111304	204.549848	323.906617	249.654731	259.515356	276.499489	223.992914	269.092552	251.165039	236.105038	265.642706	262.043396	216.242769	234.139477	182.709763	161.740213	178.670004	147.437453	83.595809	141.149444	125.676216	221.916978	157.263393	221.680001	183.627396	283.911315	137.443671	195.89167	151.193816	948.50859	1007.400967	1009.243016	534.378399	675.996613	621.865739	264.260571	32.919704	214.80942	120.568961	111.088709
Cox8b	16.835584	8.409231	22.580236	19.197808	3.190056	11.112638	11.303392	21.651458	47.005508	34.247347	7.221323	10.421544	24.305039	19.431289	25.803384	15.783781	113.91018	74.430547	136.774555	154.790171	93.945442	217.767853	24.895839	23.051133	37.693485	16.704193	20.612025	9.907592	33.590484	22.114486	17.08784	24.750653	16.103041	12.653607	15.746454	44.913747	31.477249	57.679781	608.34792	848.978855	810.833782	238.833032	925.124131	764.045553	5.446238	2.516154	1.549739	1.789718	0.269168
Rgs5	0.791355	0.082266	0.859028	0.620745	0.435518	1.563076	1.124063	0.959723	0.189792	1.205058	2.645371	3.788783	2.398583	0.595294	0.520259	1.498173	0.399999	0.669261	0.085936	0.503329	0.305694	0.716904	9.933164	6.59634	9.357952	4.846731	17.387776	0.527096	5.004323	3.673807	0.434902	0.704788	0.170503	3.853823	0.267951	0.8483	0.443456	0.35466	694.852721	979.997803	832.317845	329.854634	800.217348	523.886122	198.720713	172.045559	273.436069	173.900878	224.33005
Chodl	10.326656	5.825053	2.111846	5.523369	4.1788	9.989619	3.671182	1.289374	1.701448	2.894625	0.390216	0.485039	0	0.995387	0.370346	0.274088	0	0.679004	0	0.562179	0.192029	0.136199	8.319423	4.322967	4.314681	5.04221	6.428324	1.022348	6.654116	10.534528	3.420761	2.266778	3.349698	4.253097	5.88621	3.81532	3.340203	3.148118	859.646161	592.232987	728.191036	420.772535	873.860174	673.486985	45.136044	14.689989	46.675081	73.119459	33.364122
Fxyd6	68.275788	62.739251	48.765676	36.871539	34.439231	109.672178	98.401864	60.603328	74.514907	79.603667	152.436136	143.571292	133.142649	220.668577	171.407917	198.471828	5.522864	5.807864	4.253883	1.313086	1.993847	13.586779	144.391007	125.189211	136.363949	136.181962	113.605416	60.060207	155.14928	161.668194	64.092413	54.331544	76.236053	44.237083	60.864897	60.588334	66.871103	47.126661	773.801177	783.361887	915.373632	318.996293	690.645039	648.553833	47.420328	15.815611	34.621398	29.096458	28.718812
Ackr4	6.171913	11.702656	5.928573	2.712143	2.687074	8.058338	18.804469	11.583473	5.823211	13.520102	97.881255	73.273183	83.956293	79.685303	69.385924	35.177781	7.363341	2.153493	3.732678	6.377428	8.782066	4.464094	66.786713	66.892376	75.813238	78.437873	58.43422	35.545061	57.907131	64.591505	0.447562	0.572657	0	0	0	0.963593	0	0	672.070036	511.276644	534.297048	619.984416	722.932713	971.075714	286.703162	75.629476	372.817784	509.675377	164.545815
Atp2a2	56.95738	82.267004	66.907771	46.060408	53.687361	63.372063	106.24599	82.267485	47.3341	63.307428	84.326772	128.905149	90.300955	121.215086	97.780392	106.835531	117.137287	100.457452	76.088968	88.302831	104.970808	78.689301	195.722684	204.345258	119.008082	196.559444	130.10246	65.556272	86.381258	102.511174	132.196514	108.622486	141.703092	172.251559	154.431523	54.44248	79.413025	44.185966	824.864879	691.618267	573.25558	514.292402	743.292191	588.976165	98.451257	6.035842	110.37622	53.472646	66.886094
Pla2g7	4.490973	4.492895	1.71799	1.840076	1.58486	3.690063	2.00015	2.93832	2.103486	1.508588	1.899683	3.357682	3.207818	1.24319	3.334568	0.680739	0.741038	0.492926	0	1.157696	0.566673	0.666148	3.473233	4.358186	3.389699	0.431314	1.11742	34.492996	5.876011	4.226527	24.185633	22.714945	16.837402	12.046753	8.356144	8.307656	11.717127	11.85344	658.09759	776.4224	881.991146	244.079495	673.401463	520.992913	26.581386	5.121054	17.918897	10.28031	10.361496
Atp1b3	144.617552	189.347862	139.495638	139.186156	155.970583	141.414417	113.421253	108.23649	110.05009	123.790583	229.309282	229.011565	197.114442	200.423032	199.27078	171.681813	177.354744	208.88664	152.301169	129.823205	171.228577	108.121188	218.478729	256.018408	160.321303	247.36652	183.836244	182.035544	168.575741	181.634574	354.778834	347.636405	332.115222	229.091094	257.274313	176.924456	209.071624	180.107394	731.362621	638.417191	726.781365	398.772994	620.262172	487.528334	105.823738	36.850346	105.161977	114.532927	103.823269
Pid1	72.798412	131.166029	75.047001	67.053555	60.251459	74.937598	88.258855	70.214653	72.865856	64.554351	105.145514	110.229206	105.109624	106.50089	115.30868	64.554761	99.271362	102.548304	75.797069	81.881539	85.600483	45.116197	227.643034	186.327622	181.424709	153.547893	175.356054	87.49707	214.16893	176.509461	205.259796	159.866953	172.201944	73.552387	138.007029	68.603541	135.971123	144.102211	675.716048	661.953914	657.887868	362.693833	510.560257	513.920894	207.743531	99.303494	224.028056	253.940921	251.945786
Cpe	78.8042	54.264056	32.191092	30.366592	27.759898	25.57443	29.034374	36.999706	11.526464	12.087197	77.013588	140.791856	79.23041	37.04428	39.439079	12.002877	65.827945	56.899511	37.636581	78.393393	76.789619	77.897611	106.022738	75.314867	88.434904	64.89237	410.957766	70.829386	58.260921	83.020776	65.162794	47.519027	57.783979	18.189881	31.120816	10.576809	10.493156	12.117216	594.29141	555.541839	532.845272	334.83995	629.564814	434.899168	3.137848	0.442074	1.850189	5.439799	1.518553
Gucy1a1	2.50703	2.343318	2.136968	0.761712	0.809038	0.89576	0.97211	0.694269	0.303227	0.174185	18.011781	36.730271	25.968368	43.988333	46.409974	39.417918	14.371279	9.035073	12.534324	7.111853	6.595411	2.585219	43.773348	27.721283	40.549715	22.386327	53.650182	7.351666	32.934017	33.118506	9.899618	10.24201	4.521127	7.846758	21.399505	14.473401	11.388235	23.051699	537.276354	595.595375	656.558857	311.901509	481.190668	440.485109	91.082387	30.343967	72.250144	72.767451	95.503046
C1qtnf2	281.657838	271.401793	231.447573	195.209419	151.661484	136.83625	87.047534	102.576718	145.765445	98.041128	174.850358	185.636983	202.045139	134.122924	152.542469	92.013929	82.079448	90.725714	88.007257	71.341247	89.192366	59.10908	193.550684	147.296191	178.244076	109.235045	115.159695	94.863013	134.174398	174.835493	117.595116	101.735065	107.203184	40.72617	88.765717	118.390051	81.152973	172.173969	613.092988	571.466041	554.130099	230.733913	490.216504	354.627816	269.862172	96.94695	231.650208	173.312231	169.680104
Rnaset2b	189.693553	195.965792	179.937812	125.589609	155.768625	178.173314	108.12696	157.027441	170.270005	144.941658	202.069257	183.97756	172.29546	152.202808	157.029101	174.524889	144.303352	144.27729	125.442272	134.099308	131.541296	122.304606	120.073212	115.970082	146.868048	113.444835	161.443883	125.398047	129.26091	139.652815	118.437595	109.316374	93.107735	106.330389	95.561787	128.007927	102.097596	105.124915	453.114256	479.714934	605.570046	188.136658	332.641577	310.994183	224.095758	101.101889	205.718869	168.546101	222.401075
Itpk1	5.753665	10.259158	6.956195	4.626781	8.232546	4.681734	8.908794	5.087657	8.513198	6.422953	16.280354	13.615733	15.997622	17.780725	15.99815	15.202582	4.879916	5.685329	4.662205	6.866912	3.266141	4.998202	17.094724	11.978296	10.409411	8.03497	13.466631	13.690729	10.128745	7.949252	4.323803	4.299481	5.303922	6.389934	6.072338	2.882634	4.169129	7.329558	417.528316	483.307667	495.397153	224.63857	376.084539	316.467488	17.149151	7.341357	17.076631	7.878498	12.22721
Dner	0.808801	0.936304	0.566554	0.608372	0.785368	0.14902	0.218176	0.201701	0.180457	0.024809	0.715959	0.42247	0.117329	0.226965	0.048409	0.027863	0.128046	0.670334	0.394159	0.369128	0	0.070174	2.70852	7.034027	3.877766	1.238319	1.669218	0.577207	1.66975	1.502034	29.432876	17.964145	34.755536	1.472488	5.683083	1.038781	4.746762	1.822132	448.975703	463.734508	605.377467	166.54861	328.661956	255.730027	5.553692	1.669638	3.61693	10.56953	10.540244
Clmp	120.240676	110.544294	128.624502	68.800081	66.464385	107.440062	119.013485	74.887738	92.725223	70.62169	66.343841	73.791611	52.687519	62.504816	66.118632	80.771011	65.312599	70.607923	53.164451	60.102085	55.533974	58.21271	74.444371	54.483175	61.109031	58.646862	57.901836	34.392402	63.525167	52.232375	23.404192	14.2336	20.662305	32.761285	23.51231	35.364228	28.396166	17.385918	463.467531	398.446853	392.801066	216.089847	429.23362	346.049963	159.788912	59.472254	130.789927	99.413061	93.991103
Kcnn3	1.77372	6.436454	2.195916	3.948845	1.708976	1.935477	1.13958	1.077999	0.879858	1.320832	2.569502	2.472226	3.177863	3.285555	2.758098	2.147029	1.745189	3.054208	0.73165	3.679943	4.002703	1.467446	10.515393	11.375109	7.446219	8.190429	8.085473	0.626052	9.920818	3.626938	0.501897	1.150938	1.257506	1.221049	1.20162	0.034509	1.080391	0.668681	284.506372	518.605103	318.102642	275.177809	396.78657	202.294908	25.430249	10.088766	29.308131	42.748773	26.612495
Tnc	2.435268	3.306647	0.7484	1.40465	1.119594	5.438568	5.038427	2.435902	2.614679	2.555651	0.933105	0.496304	0.420028	4.350709	3.318438	5.81155	0.41096	0	0.052677	0.216736	0.398408	0.15875	28.450037	22.772733	11.15861	2.073915	55.009788	0.16805	2.318008	1.481982	6.399711	32.154036	5.568295	16.894956	35.286774	5.322807	5.220918	7.512412	409.265448	380.881926	367.081373	221.655753	285.721557	208.480085	143.986778	10.734756	127.449162	40.280712	130.940743
Prkar2b	0.609467	0.638694	0.695134	0.29313	0.42792	0.721044	0.70773	0.889258	0.345257	0.912932	15.148066	16.820243	12.516202	16.235312	16.282943	8.784707	14.767446	6.617642	8.052326	14.3388	15.993334	12.404914	24.318996	18.528868	19.522733	20.392885	18.441629	5.714906	13.916626	9.049743	1.438313	0.753683	2.652002	0.80725	2.024071	0.586445	1.454933	0.050697	341.424739	402.042146	427.405991	159.541566	284.075878	190.812424	34.483547	12.769607	37.363424	19.117044	39.047776
Rgs10	61.117079	48.86463	77.621431	58.783903	60.442346	35.330674	25.754489	22.047789	45.04436	28.170543	34.916001	28.60491	21.354333	22.618896	20.769871	14.745573	16.626572	15.151846	22.8724	13.784994	14.087311	7.46308	26.198317	24.133832	32.496159	26.025111	23.197182	58.334338	38.900002	40.80139	14.276188	20.330804	15.740441	8.362443	9.095135	12.943543	9.713791	9.95133	336.809602	367.91156	382.120829	161.416296	313.821111	232.14764	115.22608	25.017315	91.038557	50.882904	59.302693
Ccnd2	110.500118	121.691805	91.08879	133.178392	141.416012	29.085433	23.721436	16.475123	29.699744	24.764179	82.147895	93.938269	69.925315	51.531688	49.152425	41.265999	142.96101	97.864288	100.174101	70.976939	62.702676	69.747367	124.74296	154.570025	103.447227	76.6779	75.462664	195.732784	73.852583	59.410939	115.62222	119.504099	137.512423	50.745069	70.935232	44.072495	79.671845	62.350978	332.338847	496.974358	409.849466	163.096049	213.338753	156.60579	89.911965	51.688133	111.468023	170.147409	103.805005
App	65.265744	188.634842	92.52294	81.81372	70.625171	44.828141	75.910055	74.201824	73.103646	78.089698	77.952954	82.93191	78.929042	139.840845	169.910876	82.546121	72.632345	60.182626	55.550236	82.387683	113.176819	59.995602	65.678486	62.551079	61.007761	122.179724	176.727763	38.804971	57.578191	78.630568	96.991132	80.241705	86.403401	126.318919	117.022149	19.425991	66.171975	43.673673	212.824386	340.668814	305.595853	285.830685	354.628955	204.61401	85.975792	0	70.489529	72.109789	105.76168
Kcnj8	1.174791	2.070019	2.228302	1.612381	1.019785	0.435328	1.073627	3.110564	1.338297	0.196234	8.70032	12.957101	8.336034	15.904811	15.203679	10.205565	7.37072	7.911957	4.709694	2.841184	3.071914	2.297178	33.039026	26.825365	33.893029	12.871317	37.339625	12.222661	30.929099	23.98206	70.863302	36.673749	85.411489	43.989906	40.07709	49.930712	56.853982	34.326128	266.370926	264.405641	289.567876	169.234262	371.499292	225.00843	69.330053	4.845759	39.67211	38.592223	24.072932
Gpc1	11.074918	7.88474	8.520244	5.838686	8.288102	13.697516	11.845675	10.600829	6.845406	8.301823	10.066351	8.218065	6.628124	16.256031	13.355075	9.536557	9.614971	5.529407	9.601969	14.039273	9.806343	8.768002	27.695768	37.768734	13.353365	14.016124	93.72695	7.597893	26.112196	10.192766	26.099408	25.704713	34.204219	34.377998	29.507899	24.488323	29.925498	36.049463	224.319015	294.858119	314.304824	169.695387	308.089156	225.601208	66.898385	11.442087	58.021893	26.432336	52.008941
Reck	43.160159	72.980591	45.177897	48.105424	50.699016	38.643532	45.215139	34.39354	38.883245	44.496154	50.388529	62.404275	49.754633	49.792934	50.49709	40.922041	82.307284	69.83313	56.334375	51.141402	61.021671	45.47504	66.741557	53.412785	49.394417	51.668393	45.360296	24.586415	59.872958	54.948659	45.300913	35.370748	52.01556	34.222323	42.768553	23.9005	35.450794	35.595028	241.890692	241.976767	211.398836	177.447656	268.864858	197.811608	55.944195	11.881089	46.393661	48.951123	41.50093
Man2a2	9.65037	14.93458	14.192015	5.525666	9.863675	12.847349	19.120821	14.369163	9.403169	14.779919	35.292476	68.380781	51.634889	52.565872	59.236626	44.577297	20.611111	22.042218	16.492747	16.265868	22.557836	14.582699	56.863848	42.00667	35.36075	42.843609	36.564029	13.218157	24.187964	21.077357	42.585451	29.009271	43.198995	36.33368	51.75892	12.053995	30.398128	20.830247	226.453978	276.585864	225.027821	160.561331	256.621321	179.526313	68.072871	3.537879	53.33301	34.508944	53.518967
Gsn	90.91811	111.506464	89.321567	83.990722	97.756262	75.504439	39.205682	42.210722	48.79295	45.828794	62.299363	79.804047	61.669664	55.906481	58.907254	39.410063	101.766073	91.311307	91.701869	80.209213	83.043504	52.620101	121.364804	104.719928	100.832367	79.305285	120.835606	99.904382	88.549675	75.738557	78.369127	82.818411	57.113525	57.187209	85.416091	35.092467	47.284179	31.117653	194.692303	217.926444	250.676238	182.716925	222.260449	193.438524	95.482934	57.543271	93.149926	73.645881	103.777632
Gm28437	2815.654428	2696.603603	2586.543758	2204.079774	2297.85373	2242.83145	1350.012504	2101.669351	2582.953012	2514.421806	2723.879188	2214.869307	3424.923073	3262.810697	3530.30825	2913.545534	944.886252	921.141493	1411.745072	1598.317562	1831.93492	1695.506494	1780.623006	2140.696594	3608.774158	2475.355277	3172.279049	5245.008057	2163.87587	1984.459306	1584.920022	1653.059353	1561.136195	1611.851539	2470.966162	2054.870141	1376.93568	1669.04024	4668.742104	3883.307581	4628.875401	6891.420608	3931.488474	3328.930273	2713.807501	24130.7142	3372.560866	4887.926937	3005.458556
mt-Co3	3124.929807	2567.714385	2252.626589	1912.570012	2175.833302	2425.779423	1360.766514	1915.015505	2408.898665	2254.714963	2642.724495	2341.223884	3045.282542	3094.597493	3430.86617	2594.712893	1021.529213	997.821331	1233.680303	1638.912083	1889.325602	1482.32969	1968.232419	2390.425034	3179.425349	2481.574367	3085.166041	4686.180304	2056.067521	1932.18219	1871.925517	1786.239937	1290.06684	1618.229018	2333.487934	1731.841452	1323.372305	1517.129774	5228.328446	3661.864456	4329.289546	7081.406971	3802.755134	3108.161239	2437.437441	21062.86362	3309.836651	4386.831381	2765.513465
Adamdec1	0	0	0.968048	1.468487	1.423096	0	0	1.630561	1.136551	2.007266	0.747673	1.243499	0.649886	0	0	1.213345	0.547249	1.120257	0.698773	0	0.805353	0.898548	0.144197	2.045102	0.677832	0.790206	0.084796	42.671022	0.513821	0.136484	1.043557	1.602746	0.752857	0.235313	0.678382	0.66504	0.830633	0	0.823319	0.506465	1.437766	1.920671	0.593485	1.82554	11511.54492	3119.212494	12350.37258	6023.626513	13448.22583
Gm29216	2791.705512	1880.426388	2795.444687	2259.835808	2286.967949	1929.922265	1286.271828	2102.091922	3015.752226	2923.354626	1962.35772	1593.653209	3438.624702	2185.621744	2110.27617	2915.531127	1159.366773	1029.383007	1593.948265	1516.343597	1411.715348	1957.981439	1455.531746	1658.323033	3941.456961	1725.772262	2614.425588	7732.518967	2407.43925	2235.316458	1581.3039	1539.065881	1839.642694	1186.426248	1978.612055	2905.237879	1870.309387	2688.349152	2855.150288	3360.29853	3759.64107	4620.953748	3655.401776	3188.204252	2823.304406	26975.53507	3332.616423	4630.285548	2488.910181
mt-Atp6	2958.617441	1855.46943	1972.535147	1835.028438	1915.937027	2237.401601	1357.613348	1700.954328	2248.574154	1986.748202	2301.629409	1866.685556	2465.034308	2299.32702	2183.628236	2077.188853	780.279641	693.685654	903.690255	1174.011451	1028.948177	1141.42588	1739.265514	2029.63581	2597.271668	1510.448712	2065.173434	3810.896992	1650.789149	1546.250055	1340.901296	1509.491169	1198.012336	1098.418542	1689.893705	1714.372612	1243.122666	1395.787848	4445.140256	3537.700393	3486.572732	5129.184079	3268.124983	2663.088302	2051.906732	17477.71425	2490.310424	3518.504569	2072.056026
Gm10925	2285.714957	1676.249612	2208.965273	1725.289143	1692.399781	1825.044512	1234.590926	1604.037944	2135.553211	1756.303366	1978.661314	1668.157019	2560.713323	1842.230468	1926.742658	2121.605401	671.401124	624.478755	872.319247	963.582849	1074.021418	1235.618712	1420.566483	1595.093357	2722.349084	1275.496186	1809.412638	4025.265879	1493.625905	1339.41032	1213.659188	1126.017722	1121.265543	1022.228464	1505.492383	1655.074738	1019.010761	1421.878461	3756.954839	3405.534698	3682.065369	4511.808371	3241.410341	2740.897638	2142.553914	18537.96174	3038.305267	3158.424906	1777.075991
mt-Co1	1759.287452	1938.264032	1517.629057	1212.581364	1264.702968	1348.795513	936.223319	1182.112022	1625.753656	1611.379633	1525.321891	1271.238503	1864.342535	2339.598112	2409.189185	1667.766588	685.89381	634.974967	867.522151	1421.93868	1459.506161	1047.862074	1127.877089	1355.840986	2232.019748	1863.901137	2574.359492	3608.634097	1399.642017	1349.614292	1096.894804	1137.324096	1005.487661	1082.573507	1737.917069	1391.254424	1001.580659	1312.332954	2690.512725	2183.813429	2442.565822	5449.278539	2252.153192	2011.028996	1539.411189	13560.1632	1893.015823	2604.162233	1533.884538
mt-Atp8	1782.002707	1604.797316	1674.037769	1884.463951	1762.60835	1338.784489	1106.342578	1458.490367	2127.411378	2081.398029	1524.084643	1368.216778	2164.828318	1925.911871	1804.043122	2097.530092	541.052353	509.07263	770.769557	897.315195	886.405341	1029.385231	1212.875553	1388.484033	2452.033915	1251.495741	1769.783804	3566.452425	1354.180071	1197.798038	1055.522971	896.899961	1051.509719	914.799384	1484.294029	1430.539835	1031.371762	1371.969289	3579.671859	4045.634154	3247.274722	5164.925656	3930.458545	2418.772493	1757.020213	19152.47159	2827.349638	2803.880493	1651.209606
mt-Cytb	2190.047995	1693.574995	1608.764697	1442.254512	1492.723499	1624.610396	1059.353188	1256.847827	1726.620621	1604.797472	1840.584052	1512.463821	2089.244075	1957.84724	2000.206931	1865.572107	547.985284	522.791305	659.255195	876.316796	924.691864	894.925797	1192.18808	1501.742686	2056.343526	1228.379202	1788.817151	2636.238187	1090.327788	1018.423775	1252.933739	1276.643917	938.871542	992.422041	1504.690571	1331.91872	903.907842	1091.305553	4756.601506	3274.131224	3888.589721	4858.545638	3076.528733	2541.917623	2002.082613	17873.08878	2375.595472	2967.729808	1773.638332
mt-Co2	1552.457059	1167.0975	1439.025454	947.322737	1117.601949	1192.479016	754.615179	1102.65569	1278.221378	1196.038107	1372.425041	1085.127466	1837.947676	1728.709643	1600.774216	1581.064921	590.966916	499.720862	908.23524	913.069643	880.270635	987.859146	992.737556	1217.328062	2214.252206	1148.510722	1716.208821	3406.787552	1070.431562	997.458767	810.985657	935.399364	986.35379	911.551974	1411.468502	1251.528644	744.673789	926.08664	2587.535402	1793.797075	2500.713342	3941.137562	1721.503525	1816.626555	1609.39699	13685.11945	1685.841409	2313.272898	1365.25538
Gm28661	529.026713	500.983603	704.744704	691.937424	701.306471	397.507331	296.242259	542.599155	881.315344	775.336466	524.452673	431.968443	1001.828919	594.3247	571.109175	801.442548	223.902813	173.408375	358.658939	323.977553	368.668147	445.283239	503.799844	492.728491	1149.146073	478.708916	623.239144	1724.280433	727.317833	646.603251	329.957373	323.718602	458.690322	365.073997	537.375059	698.244909	451.873259	596.478383	1048.865949	1115.83647	1284.519657	1750.970462	998.140232	930.223941	789.104958	7052.557279	1010.877369	1480.029076	875.829995
Tmem176b	60.383081	58.534856	71.369492	49.47568	46.564903	279.768105	354.888011	190.850727	147.909979	164.319385	32.106164	34.601138	35.782061	383.913835	178.335293	1243.325073	25.285417	22.906309	30.706763	89.428305	62.423141	427.667672	495.594279	541.395813	760.887683	586.873511	944.800017	414.401043	965.896104	733.161508	470.208952	576.5085	718.2517	765.496371	654.430578	1198.649666	1092.894001	1254.432205	122.97634	109.859285	119.456755	507.20353	167.924262	301.246451	2425.327148	1520.909329	2854.55242	1739.20518	2857.155606
Tmem176a	40.164212	23.917885	29.683864	22.774624	17.554535	186.040473	227.726245	95.620066	71.216797	82.278388	21.764821	18.077104	17.74436	231.604553	101.783095	822.888332	12.527271	10.486855	5.809389	30.708342	19.397	193.778952	450.4679	487.338474	657.687021	421.60595	723.617555	283.551283	760.056817	594.221385	436.386788	508.824159	663.207043	559.69525	506.41191	1105.789229	944.171284	1116.902607	46.740899	58.151151	55.572064	297.996242	84.383609	156.514539	1627.810047	921.703799	1891.381583	1222.761317	2131.62879
Plac8	26.86306	97.820912	43.126447	59.107516	45.943513	80.469219	99.734036	105.469962	21.976289	52.057004	4.429587	5.568433	5.628258	57.526787	22.763001	61.834287	441.067998	459.964385	367.027365	193.146491	248.500075	514.323633	248.908867	238.170848	329.550193	256.467692	267.001373	431.333318	259.201606	261.455028	126.518302	119.79825	190.992448	233.858759	192.915892	279.113969	183.256272	139.758993	247.981702	191.831288	224.585869	470.483432	268.452417	550.434093	1838.913051	1794.602863	1958.141467	1481.559109	1720.810383
[truncated: 5 more columns]
