# Supplementary material for: Tissue‐specific functions of MSCs are linked to homeostatic muscle maintenance and alter with aging
Source: Aging Cell. 2024 Sep 25;23(11):e14299. doi: 10.1111/acel.14299 (PMC11561651; doi:10.1111/acel.14299)
Supplement: Supplementary file 3 — Table S2: [file ACEL-23-e14299-s005.csv]

Transcript ID	Gene Name	baseMean (count)	log2FoldChange	lfcSE	stat	pvalue	padj
ENSMUST00000088476	Pi15	492.990182	1.619986558	0.429645921	3.770515386	0.000162911	0.015044883
ENSMUST00000087883	Col3a1	406470.0521	1.896757392	0.319329286	5.939816591	2.85341127658304e-09	1.52781960597554e-06
ENSMUST00000189818	Col3a1	189.8218063	1.475931724	0.426681755	3.459092651	0.000541998	0.036963852
ENSMUST00000086430	Col5a2	21918.05707	1.171669389	0.234458112	4.99735061	5.81233342463218e-07	0.000150021
ENSMUST00000113457	Col4a3	609.995747	1.477314891	0.279343457	5.288525128	1.23306552095324e-07	3.92793802120872e-05
ENSMUST00000097653	Col6a3	36567.02577	1.052877934	0.166614162	6.319258353	2.62821571623304e-10	1.9743391822944e-07
ENSMUST00000027863	Atp1b1	249.6399899	1.109789898	0.301423253	3.681832397	0.000231564	0.019654012
ENSMUST00000028106	Itga8	425.3883028	1.746828004	0.374797128	4.660729422	3.15090723605508e-06	0.000605299
ENSMUST00000028280	Col5a1	39118.06089	1.583732095	0.173096323	9.149426574	5.72365516553148e-20	5.7615457627273e-16
ENSMUST00000238851	Col5a1	2293.225761	1.32407985	0.253323958	5.226824418	1.72446116221024e-07	5.3247763653499e-05
ENSMUST00000111601	Lrrc55	135.474179	1.23480942	0.3506008	3.521981187	0.000428335	0.030841925
ENSMUST00000110639	Map1a	312.010648	1.169128878	0.33991003	3.439524502	0.000582737	0.039002311
ENSMUST00000001046	S100a4	1386.20578	1.430760096	0.400348438	3.573787136	0.000351855	0.026751079
ENSMUST00000197470	Kcna2	123.482724	1.263151915	0.370398893	3.410247547	0.000649039	0.042096394
ENSMUST00000029881	Mmp16	205.621683	1.406589755	0.363095116	3.873887841	0.000107113	0.010612383
ENSMUST00000102656	Foxo6	259.0734059	1.790453577	0.408809729	4.379674575	1.18856670979161e-05	0.001881187
ENSMUST00000030547	Hspg2	8906.145892	1.160006223	0.157419337	7.368892824	1.72050905410447e-13	2.34040381627384e-10
ENSMUST00000036476	Kazn	515.1704447	1.034363944	0.257446024	4.017789541	5.87466290618396e-05	0.006766079
ENSMUST00000038676	Cpz	164.301885	1.795243309	0.410885486	4.369205948	1.24699125209189e-05	0.001931148
ENSMUST00000199534	Ldb2	210.5998631	1.870346828	0.417190493	4.483196188	7.35332666039779e-06	0.001254577
ENSMUST00000070748	Ldb2	359.7259758	1.512141129	0.284193276	5.320819515	1.03300847662519e-07	3.43514889269044e-05
ENSMUST00000199256	Ldb2	171.1813967	1.025546364	0.223504296	4.588486133	4.46471959089365e-06	0.000819326
ENSMUST00000199261	Ldb2	130.2050102	1.522624317	0.440475742	3.456772243	0.000546687	0.037140017
ENSMUST00000067853	Tmem119	5544.072961	1.197611357	0.240323777	4.983324468	6.25010128170379e-07	0.000159682
ENSMUST00000086075	Scarb1	187.1247391	1.036536469	0.280141531	3.7000457	0.000215561	0.018609576
ENSMUST00000015138	Eln	15447.69167	1.242118721	0.26860727	4.624293015	3.75878210245179e-06	0.000713899
ENSMUST00000201856	Eln	529.9375512	1.493863076	0.352502406	4.237880511	2.25639794812296e-05	0.003105932
ENSMUST00000054564	Pcolce	2085.518547	1.459643327	0.251982861	5.792629402	6.92928985169385e-09	3.35344314928465e-06
ENSMUST00000031668	Col1a2	144339.3652	1.549473174	0.23300302	6.650013275	2.93066585676224e-11	2.50005666502881e-08
ENSMUST00000148864	Col1a2	164.5790356	1.38267027	0.296221633	4.667688362	3.04607451000919e-06	0.000594232
ENSMUST00000155687	Col1a2	564.8603769	1.54133731	0.219716868	7.015106866	2.29773262797696e-12	2.4605783169938e-09
ENSMUST00000124686	Col1a2	242.4312261	2.054588418	0.532736747	3.856667353	0.000114943	0.011168372
ENSMUST00000115453	Cav1	3272.14943	1.200894037	0.241751843	4.967465908	6.78334788821986e-07	0.000170706
ENSMUST00000163949	Mest	1987.974745	1.436169909	0.393801921	3.646934745	0.000265387	0.021789898
ENSMUST00000101534	Ptn	290.8105621	1.361058283	0.389002413	3.498842777	0.000467282	0.033078441
ENSMUST00000046520	Fkbp14	2787.825352	1.051173698	0.236966916	4.435951292	9.16665747045603e-06	0.001517655
ENSMUST00000005810	Mthfd2	484.488844	1.595249997	0.356425282	4.475692603	7.61640022236324e-06	0.001295071
ENSMUST00000145944	Podxl2	573.5917282	1.434734376	0.298808203	4.801522717	1.57463641764933e-06	0.000349132
ENSMUST00000032201	Ret	1429.402339	1.361781949	0.211886203	6.426949597	1.30189964572261e-10	1.05686953336879e-07
ENSMUST00000088790	Ret	2402.406198	1.635382033	0.292367714	5.593579447	2.2243537081391e-08	8.81527137672038e-06
ENSMUST00000000188	Ccnd2	2443.391911	2.200748651	0.225957167	9.739671795	2.04212837372017e-22	2.56955907944275e-18
ENSMUST00000201985	Ccnd2	136.4119126	2.576490875	0.503814934	5.113962893	3.15469355288533e-07	8.9201618657456e-05
ENSMUST00000201902	Ccnd2	544.404319	2.281203282	0.259468899	8.791817783	1.47159306700121e-18	1.23444584425396e-14
ENSMUST00000201637	Ccnd2	140.3324248	2.31278319	0.397155735	5.823365959	5.76740737344037e-09	2.81824641274395e-06
ENSMUST00000006367	Htra1	15832.96118	1.048401871	0.200512155	5.228620041	1.70779933846725e-07	5.30587953730836e-05
ENSMUST00000016124	Lrrc27	120.5624293	1.087350743	0.307150719	3.540121103	0.000399943	0.029312296
ENSMUST00000136359	H19	281.0754675	1.829674747	0.36217634	5.051889223	4.37461405544739e-07	0.000115884
ENSMUST00000057831	Cilp2	407.6198683	2.138028025	0.60315031	3.544768178	0.000392959	0.028957534
ENSMUST00000048452	Plvap	429.490138	1.108057153	0.308751249	3.588834565	0.00033216	0.025724586
ENSMUST00000079038	Hhip	266.4943945	2.067718449	0.378222887	5.466931058	4.57894040586281e-08	1.69457830564324e-05
ENSMUST00000073139	Ndrg4	532.2815776	1.056711361	0.217863926	4.850327365	1.2325787234166e-06	0.000284573
ENSMUST00000080666	Ndrg4	2153.677592	1.015482657	0.169229724	6.000616394	1.96569884538068e-09	1.13719067341212e-06
ENSMUST00000024107	Wfdc1	820.4651121	1.675098747	0.295561945	5.667504816	1.44891983910531e-08	6.12820037159742e-06
ENSMUST00000187142	Zfp469	118.0073639	1.49315853	0.274542859	5.438708316	5.3668234304436e-08	1.97166124144275e-05
ENSMUST00000004201	Col5a3	30271.81857	1.201403352	0.283184867	4.242470178	2.21072925348234e-05	0.003073708
ENSMUST00000114840	Thy1	729.479185	1.409816928	0.311301154	4.528787989	5.93229854612206e-06	0.001029581
ENSMUST00000161796	Hmgn3	443.8379008	1.013528172	0.207753154	4.878521235	1.06884158243393e-06	0.000252563
ENSMUST00000174806	Snx14	139.0260044	1.054256657	0.311128418	3.38849361	0.000702777	0.044323411
ENSMUST00000092486	Adamts14	656.35402	1.436042314	0.304867738	4.710378089	2.47257665543024e-06	0.000506436
ENSMUST00000020263	Hnrnph3	234.5315625	1.119079456	0.276163605	4.052233661	5.07309609198705e-05	0.006022028
ENSMUST00000036387	S100b	203.0994002	1.394571236	0.294240049	4.739569744	2.14172508652496e-06	0.000452921
ENSMUST00000001181	Col6a2	92318.39536	1.04226555	0.256273192	4.067009676	4.76202665387805e-05	0.005706609
ENSMUST00000081654	Col18a1	2193.037881	1.209235084	0.246047822	4.914634382	8.89482973701451e-07	0.000218383
ENSMUST00000020485	Glt8d2	1901.126975	1.046916446	0.172316829	6.075532209	1.23577171417263e-09	7.77470326825284e-07
ENSMUST00000105286	Kera	243.3712703	3.067184961	0.636301288	4.820334357	1.43317813555631e-06	0.000324925
ENSMUST00000040523	Adamts2	13882.9421	1.270037059	0.202188542	6.281449229	3.35431345809296e-10	2.44675290810546e-07
ENSMUST00000108858	Sparc	43498.49547	1.603036165	0.284757977	5.629468857	1.80765405957072e-08	7.39683223351658e-06
ENSMUST00000018737	Sparc	33712.41792	1.607943371	0.29831697	5.390049958	7.04380996290637e-08	2.53229999459315e-05
ENSMUST00000123775	Sparc	420.7334312	1.861956286	0.315244767	5.906382848	3.49700770723163e-09	1.83341557200703e-06
ENSMUST00000216313	Sparc	80288.58621	1.896705635	0.307033946	6.177511194	6.51199596610978e-10	4.37007025293695e-07
ENSMUST00000130642	Sparc	11290.99683	2.004287985	0.480535355	4.170948012	3.03335065206092e-05	0.003904644
ENSMUST00000102606	Slc25a35	361.5450926	1.576338734	0.361005311	4.36652505	1.26238815912954e-05	0.001948996
ENSMUST00000001547	Col1a1	65663.98601	1.518404257	0.297338028	5.106660143	3.27902725667884e-07	9.20677130469165e-05
ENSMUST00000135383	Engase	2168.652606	1.158982983	0.248358905	4.666565045	3.06276718588358e-06	0.000595182
ENSMUST00000026133	Pycr1	1165.603351	1.543066959	0.30851676	5.001566065	5.68664729856516e-07	0.000147533
ENSMUST00000129245	Meg3	1899.184582	1.733481969	0.257572086	6.730084753	1.69564290013802e-11	1.55169823285175e-08
ENSMUST00000143836	Meg3	727.2735493	1.665884401	0.198520541	8.391496379	4.79993125974807e-17	3.01981675292975e-13
ENSMUST00000146701	Meg3	550.3952172	1.490448495	0.31814207	4.684851942	2.80162378833289e-06	0.000555152
ENSMUST00000143847	Meg3	131.126979	2.09304899	0.502072531	4.168817971	3.0618339143689e-05	0.003911299
ENSMUST00000010673	Gm266	318.8961932	2.18683453	0.352890789	6.196915872	5.7580256927029e-10	3.91631339377608e-07
ENSMUST00000103426	Ighm	256.4713231	2.940621386	0.60212942	4.88370322	1.04111741015327e-06	0.000249526
ENSMUST00000080145	Adamts16	263.5579583	2.052730922	0.479422929	4.28167031	1.85495672831068e-05	0.002667481
ENSMUST00000022145	Serf1	432.2531566	1.071916469	0.218817703	4.898673442	9.64858471644971e-07	0.000233473
ENSMUST00000022806	Bcl2l2	177.3376011	1.175342861	0.29545228	3.978114032	6.94640579141377e-05	0.007696289
ENSMUST00000014957	Stc1	106.2364174	3.870431546	0.685027787	5.650035838	1.6041438987195e-08	6.6178825054468e-06
ENSMUST00000111062	Gm21451	1720.514506	1.349361405	0.338481573	3.986513634	6.70512765126626e-05	0.007499462
ENSMUST00000100420	Loxl2	3594.667779	1.244585745	0.350111162	3.554830241	0.000378223	0.028243846
ENSMUST00000047331	Lgi3	231.1664738	2.297840955	0.288169391	7.973924453	1.53713522923489e-15	5.66602222612872e-12
ENSMUST00000022691	Hr	643.4187821	2.085142761	0.478475555	4.357887752	1.31323701685e-05	0.002009013
ENSMUST00000061318	Adamts12	1230.467029	1.244841854	0.338371441	3.678921157	0.000234223	0.01984623
ENSMUST00000161785	Zfp41	165.6079244	1.317703462	0.349970628	3.765183013	0.000166427	0.015285482
ENSMUST00000023075	C1qtnf6	1290.646555	1.41354605	0.366901956	3.852653348	0.000116845	0.01133124
ENSMUST00000010974	Kdelr3	5414.73955	1.086589378	0.241757428	4.494543929	6.97192101560652e-06	0.001197624
ENSMUST00000100052	Igf2bp2	225.4087314	2.72606895	0.512277884	5.321465238	1.02934782184949e-07	3.43514889269044e-05
ENSMUST00000231279	Lpp	162.4695124	1.504509709	0.354957083	4.238567933	2.24950116352543e-05	0.003105932
ENSMUST00000102817	Gap43	226.740423	1.886394468	0.434980535	4.336733066	1.44616072687368e-05	0.002172738
ENSMUST00000023435	Tmem45a	808.6818177	1.154490804	0.237117413	4.868857118	1.12245526944649e-06	0.000262764
ENSMUST00000065856	Hunk	246.7685075	1.588002041	0.331894485	4.784659319	1.71277594513808e-06	0.000376444
ENSMUST00000047275	Bace2	646.0242759	1.050783424	0.182446545	5.759404353	8.44112737038328e-09	3.97056431475477e-06
ENSMUST00000234857	Bin1	476.9369353	1.089173133	0.189453547	5.749024755	8.97596768064062e-09	4.06999485886778e-06
ENSMUST00000168890	Nrep	4909.341876	2.075107935	0.353053448	5.877602808	4.1625020184695e-09	2.14753910167694e-06
ENSMUST00000162053	Psat1	240.8840192	1.090271892	0.316802791	3.441484486	0.000578532	0.038824102
ENSMUST00000115436	Cask	125.5278705	10.35764538	2.165665491	4.782661693	1.72989134164527e-06	0.000378553
ENSMUST00000077775	Xpnpep2	959.7576494	1.184165789	0.299757931	3.950406862	7.80184542770048e-05	0.008319379
ENSMUST00000033591	Itm2a	35047.94164	1.408142709	0.250879321	5.612828921	1.9904536738593e-08	7.95091459198511e-06
ENSMUST00000112931	Col4a5	1156.526576	1.940059182	0.268703965	7.220061614	5.19640247550267e-13	6.011155972351e-10
ENSMUST00000130732	Col4a5	443.6978374	2.152601102	0.344700958	6.244836441	4.24243815373083e-10	2.92501581801954e-07
ENSMUST00000145342	Maged2	981.4819092	1.04529551	0.276214088	3.784367113	0.0001541	0.014389644
ENSMUST00000000412	Egfl6	112.6554027	1.7572715	0.407521983	4.312090077	1.6171852015485e-05	0.002402668
