# Supplementary material for: Tissue‐specific functions of MSCs are linked to homeostatic muscle maintenance and alter with aging
Source: Aging Cell. 2024 Sep 25;23(11):e14299. doi: 10.1111/acel.14299 (PMC11561651; doi:10.1111/acel.14299)
Supplement: Supplementary file 4 — Table S3: [file ACEL-23-e14299-s004.csv]

Transcript ID	Gene Name	baseMean (count)	log2FoldChange	lfcSE	stat	pvalue	padj
ENSMUST00000027067	Gsta3	214.1501333	-2.307138991	0.41327042	-5.582637607	2.36898036670517e-08	9.22336575255474e-06
ENSMUST00000040999	Aox3	504.0667402	-3.357739324	0.479277555	-7.005834698	2.45517652906253e-12	2.57440603925513e-09
ENSMUST00000186213	Tuba4a	199.3976183	-2.220993024	0.422866886	-5.252227356	1.5027080780172e-07	4.72705001716772e-05
ENSMUST00000079464	Tuba4a	294.1286512	-2.74197129	0.48275217	-5.679873565	1.34794344901833e-08	5.74943574004592e-06
ENSMUST00000188593	Tuba4a	209.1923483	-2.534942328	0.326948226	-7.753344791	8.95031679160471e-15	2.42874730947127e-11
ENSMUST00000239195	AC167036.1	109.7562123	-7.018295077	0.842933551	-8.326035984	8.35944037900514e-17	4.20738993715708e-13
ENSMUST00000239236	AC147806.2	201.5409551	-6.2591277	0.465263302	-13.45287212	2.96142176399482e-41	1.49051318803623e-36
ENSMUST00000111976	Cfh	2015.264168	-1.40602559	0.393939474	-3.569141161	0.000358153	0.027107097
ENSMUST00000111977	Cfh	835.6135867	-1.108774611	0.233897607	-4.740427348	2.13267916395885e-06	0.000452911
ENSMUST00000035065	Ptgs2	6438.757021	-1.524876216	0.361216669	-4.221500132	2.4268181336965e-05	0.003292296
ENSMUST00000161320	Prg4	510.9254869	-1.079807376	0.322648426	-3.346699651	0.000817798	0.049235136
ENSMUST00000045902	Fmo2	1631.33225	-2.205913167	0.303732877	-7.26267499	3.79509060577557e-13	4.65879768973878e-10
ENSMUST00000111510	Fmo2	672.8488215	-1.551247778	0.416892876	-3.720974539	0.000198455	0.017585319
ENSMUST00000042610	Ifi207	7640.359707	-1.089897408	0.299848533	-3.634826544	0.000278168	0.022654466
ENSMUST00000129829	Ifi203	251.904041	-1.338753225	0.359401069	-3.724956163	0.000195349	0.01740198
ENSMUST00000170438	Celf2	200.5784557	-1.269727961	0.322384072	-3.938556742	8.19732098165557e-05	0.008649463
ENSMUST00000102655	Pde1a	349.610647	-1.108843878	0.329610449	-3.36410415	0.000767926	0.046849045
ENSMUST00000146816	Slc43a1	140.6420579	-1.088569567	0.267625485	-4.067510858	4.75179950591655e-05	0.005706609
ENSMUST00000028469	Slc43a1	1546.197792	-1.730269859	0.306239002	-5.65006367	1.60388419602278e-08	6.6178825054468e-06
ENSMUST00000150654	Nr1h3	143.5646098	-1.224552223	0.242617015	-5.047264413	4.48180891930787e-07	0.000117486
ENSMUST00000130031	Nr1h3	112.8962312	-1.333973599	0.340417284	-3.918642386	8.90491195555705e-05	0.009260189
ENSMUST00000099626	Fibin	4193.313746	-1.088991756	0.230655939	-4.721282095	2.34362624618204e-06	0.00048542
ENSMUST00000039559	Thbs1	23134.39316	-2.405844081	0.444602844	-5.411220632	6.25965905952442e-08	2.26658201528722e-05
ENSMUST00000040312	Trib3	466.1975172	-1.18039495	0.28961949	-4.075675124	4.58810377068819e-05	0.005547251
ENSMUST00000059954	Pltp	2150.84617	-2.4858918	0.1888423	-13.16385048	1.41677511211965e-39	3.5653854084047e-35
ENSMUST00000088132	Eya2	1758.976427	-1.05555441	0.240604846	-4.387087068	1.14878811934209e-05	0.001823964
ENSMUST00000091314	Pde7a	315.6163296	-1.041010316	0.297364602	-3.50078761	0.000463885	0.032884247
ENSMUST00000197679	Il6ra	222.2626435	-1.267574492	0.320221581	-3.958429315	7.54442610574695e-05	0.008131017
ENSMUST00000029559	Il6ra	1069.344288	-1.2717244	0.287954293	-4.416410627	1.00353364975245e-05	0.00162756
ENSMUST00000164447	Tifa	111.7646925	-2.861389212	0.753883309	-3.795533313	0.000147326	0.013834115
ENSMUST00000090171	Adh7	396.7186672	-1.106539305	0.211004233	-5.244156904	1.56998555372825e-07	4.90800887606812e-05
ENSMUST00000090127	Gbp5	187.3681255	-1.055696488	0.270390901	-3.904334365	9.44850761976965e-05	0.009725007
ENSMUST00000044278	St6galnac5	252.2932359	-2.360517671	0.499341017	-4.727265713	2.27563395229769e-06	0.000475249
ENSMUST00000137246	Dnaja1	444.6098837	-1.420775612	0.36786562	-3.862213629	0.000112364	0.010981368
ENSMUST00000046897	Trim14	140.2569086	-1.885984281	0.243343814	-7.750286514	9.16854401461408e-15	2.42874730947127e-11
ENSMUST00000154999	Plin2	255.4391622	-1.066410328	0.296096296	-3.601565912	0.000316306	0.02495299
ENSMUST00000106921	Lepr	1402.775584	-1.312518478	0.342511573	-3.832041251	0.000127084	0.01215805
ENSMUST00000064444	Maneal	238.5677541	-2.4837211	0.340255967	-7.29956662	2.8869609487245e-13	3.72573414128854e-10
ENSMUST00000105987	Ptpru	325.4086168	-1.900164713	0.357651524	-5.312894222	1.07897675089681e-07	3.54941038231289e-05
ENSMUST00000051676	Tent5b	499.2854637	-1.529842005	0.382666033	-3.997851577	6.39200089803145e-05	0.007245851
ENSMUST00000125541	Trnp1	164.3620716	-1.268337116	0.348389439	-3.6405728	0.000272032	0.022226707
ENSMUST00000047753	Abcb1a	165.6137903	-2.216252303	0.511951247	-4.329029995	1.49767536823984e-05	0.002243437
ENSMUST00000009058	Abcb1b	157.7481425	-1.716933453	0.435331332	-3.943969401	8.01438888387613e-05	0.008509962
ENSMUST00000115365	Tmem243	253.1656313	-1.137937778	0.204974409	-5.551609008	2.83052122610128e-08	1.08750354069392e-05
ENSMUST00000129459	Htra3	521.3461132	-1.027199917	0.178582993	-5.751947042	8.82214379231973e-09	4.0366119928295e-06
ENSMUST00000156363	Ythdc1	191.3489533	-1.380363953	0.333775025	-4.135611867	3.5401010669615e-05	0.004476805
ENSMUST00000148750	Slc4a4	463.955407	-1.05197286	0.290718228	-3.618530793	0.00029628	0.023783224
ENSMUST00000023840	Cxcl13	686.4349467	-2.572576647	0.552616381	-4.655266717	3.23561573720619e-06	0.000616863
ENSMUST00000092990	Gpat3	146.512113	-1.911684171	0.384270229	-4.974843287	6.53004462181479e-07	0.000165158
ENSMUST00000094245	Cldn3	226.7710897	-1.761867973	0.343760386	-5.125279247	2.97097079440938e-07	8.54468177448107e-05
ENSMUST00000005077	Hspb1	42949.5128	-1.286412949	0.343571378	-3.744237831	0.000180942	0.016438631
ENSMUST00000201452	Hsph1	1788.341643	-1.802986437	0.512091635	-3.520827749	0.000430202	0.030932137
ENSMUST00000202361	Hsph1	9615.055855	-1.545993039	0.392960835	-3.934216601	8.3468487476709e-05	0.008752193
ENSMUST00000016279	N4bp2l1	242.5391329	-1.534908796	0.347138146	-4.421607979	9.79690841736542e-06	0.001596788
ENSMUST00000019721	Pdk4	910.0242186	-1.46405472	0.369276353	-3.964658737	7.35010228045547e-05	0.008007316
ENSMUST00000185187	Tac1	269.1244898	-2.154472521	0.587471557	-3.667364818	0.000245063	0.020625866
ENSMUST00000132866	Nrf1	100.0868737	-1.127196766	0.308263333	-3.656603451	0.000255579	0.021262085
ENSMUST00000166247	Tmem176b	1016.12022	-1.809429172	0.324173881	-5.581662428	2.38230424158494e-08	9.22336575255474e-06
ENSMUST00000164733	Tmem176b	314.079885	-2.522335196	0.464215316	-5.433545832	5.52450856180267e-08	2.0148843508992e-05
ENSMUST00000101429	Tmem176b	3027.361994	-1.982155328	0.23785532	-8.333449613	7.852027838822e-17	4.20738993715708e-13
ENSMUST00000204073	Tmem176b	589.1873311	-1.883311708	0.283670932	-6.639071879	3.15664445630324e-11	2.64795120216997e-08
ENSMUST00000203229	Tmem176b	221.2364046	-2.224694135	0.445586197	-4.992735751	5.95299810032561e-07	0.000152868
ENSMUST00000205147	Tmem176b	122.7665599	-1.632956581	0.335905044	-4.861363686	1.16579845989999e-06	0.000270395
ENSMUST00000101426	Tmem176a	443.3117842	-2.172918031	0.462627845	-4.696902826	2.64136034054021e-06	0.000536058
ENSMUST00000168406	Tmem176a	1403.388856	-2.28620054	0.342325473	-6.678441186	2.414971047692e-11	2.13241943511203e-08
ENSMUST00000031840	Gpnmb	3999.621934	-1.706505578	0.270910077	-6.299158732	2.99265407744088e-10	2.2150481231129e-07
ENSMUST00000003569	Inmt	20712.30387	-1.445297065	0.37057291	-3.900169238	9.61254701550754e-05	0.009813572
ENSMUST00000177229	Foxp1	215.4201217	-1.125816865	0.328791344	-3.42410737	0.000616822	0.040465097
ENSMUST00000162280	Lhfpl4	297.3239423	-1.169426328	0.334506642	-3.495973417	0.000472336	0.033342399
ENSMUST00000204239	Il17ra	1407.40597	-1.331004936	0.338673297	-3.930055743	8.49261705140287e-05	0.008868089
ENSMUST00000032476	Slc2a3	247.0099465	-1.979066855	0.348036242	-5.686381513	1.29759340639908e-08	5.58198066132239e-06
ENSMUST00000050104	Gprc5a	229.2409089	-1.595190204	0.339739407	-4.695334631	2.66170626769948e-06	0.000536863
ENSMUST00000080882	Atp1a3	149.8177325	-2.245869433	0.29681781	-7.566491495	3.83439276314272e-14	6.67356916489277e-11
ENSMUST00000041703	Dmkn	118.0396268	-2.009908248	0.34200441	-5.876848916	4.18149514145041e-09	2.14753910167694e-06
ENSMUST00000032781	Nox4	1482.408768	-1.246821811	0.275087016	-4.532463321	5.82998016784784e-06	0.001015324
ENSMUST00000126887	Nox4	1122.666704	-1.436999774	0.393557255	-3.651310589	0.000260905	0.021527269
ENSMUST00000107088	Slco2b1	5022.926359	-1.290063579	0.234119049	-5.510288818	3.58245387446438e-08	1.36597337845202e-05
ENSMUST00000128901	Edrf1	326.86525	-1.01316338	0.294314528	-3.442451127	0.000576468	0.038789053
ENSMUST00000075667	Mapk1ip1	386.9279129	-1.214322564	0.238964451	-5.081603386	3.74262220972437e-07	0.000101885
ENSMUST00000208683	Tnfsf13b	385.0277471	-1.015645616	0.180482955	-5.62737693	1.82970617371093e-08	7.42668882492296e-06
ENSMUST00000207792	Tnfsf13b	290.9387731	-1.45528135	0.317423138	-4.584673194	4.54697054991234e-06	0.000819569
ENSMUST00000117551	Rasa3	2839.208915	-1.464894581	0.327872661	-4.467876571	7.89998634860566e-06	0.001334276
ENSMUST00000135326	Ikbkb	153.3066308	-1.41748828	0.412303854	-3.43797	0.000586093	0.039174805
ENSMUST00000033952	Sfrp1	3654.1873	-1.03964604	0.26120884	-3.98013344	6.88765949569465e-05	0.0076526
ENSMUST00000064922	Junb	95274.07221	-1.105307497	0.307255621	-3.59735484	0.00032147	0.025164815
ENSMUST00000034172	Ces1d	5459.72748	-1.048798802	0.280663377	-3.736856632	0.000186335	0.016863256
ENSMUST00000034230	Cx3cl1	512.807186	-1.796216024	0.389454879	-4.612128699	3.98566081130903e-06	0.000744839
ENSMUST00000027012	Casp4	284.4571882	-1.534103173	0.232028399	-6.611704327	3.79920254441707e-11	3.13471579119763e-08
ENSMUST00000115672	Birc3	121.5931709	-1.524158961	0.396849859	-3.840643826	0.000122712	0.011809217
ENSMUST00000215003	Icam1	223.0816949	-1.731321087	0.300320133	-5.764918493	8.16973140965509e-09	3.87915803376746e-06
ENSMUST00000086399	Icam1	7812.909176	-1.85684293	0.29602727	-6.272540132	3.55204857805411e-10	2.55397367117202e-07
ENSMUST00000187952	Plscr1	114.2982304	-1.724130607	0.472454226	-3.649307197	0.000262949	0.021660329
ENSMUST00000034932	Plscr2	333.6873365	-1.22804172	0.206537584	-5.945851091	2.75024083561453e-09	1.48841259674532e-06
ENSMUST00000163425	Stx11	490.1241954	-1.937215787	0.460135149	-4.210101727	2.55255728725815e-05	0.003407766
ENSMUST00000019997	Tnfaip3	2977.405274	-1.448603558	0.415201837	-3.488914132	0.000484987	0.034044458
ENSMUST00000176228	Ccn2	1742.436194	-1.131639578	0.282735472	-4.002467636	6.2685244741531e-05	0.007121921
ENSMUST00000219574	Vps26a	143.0363498	-1.191710653	0.316427642	-3.766139537	0.000165791	0.015254908
ENSMUST00000000924	Mmp11	2095.419964	-1.25963854	0.216197237	-5.826339665	5.66562465384598e-09	2.81593613876929e-06
ENSMUST00000067036	Bsg	128.9081542	-1.061291535	0.269619488	-3.936256775	8.27624186881741e-05	0.008714467
ENSMUST00000219260	Sbno2	1243.359136	-1.676139618	0.433514545	-3.866397654	0.000110455	0.010879256
ENSMUST00000218630	Sbno2	306.2189537	-1.711735017	0.446301109	-3.835381497	0.00012537	0.012018999
ENSMUST00000217876	Sbno2	159.986913	-2.982119477	0.650039887	-4.587594599	4.48382269767368e-06	0.000819326
ENSMUST00000218310	Sbno2	468.9912508	-1.881709683	0.330753177	-5.689165866	1.27661423036783e-08	5.53907507143476e-06
ENSMUST00000015456	Gadd45b	10691.62388	-1.438136043	0.389076067	-3.69628503	0.000218777	0.01880946
ENSMUST00000220246	Gadd45b	1033.437869	-1.250412541	0.340421082	-3.673134855	0.000239593	0.020217282
ENSMUST00000038377	Btg1	4608.594034	-1.033485946	0.278297454	-3.713601876	0.00020433	0.017979268
ENSMUST00000179636	Slc6a15	165.1145454	-2.178632171	0.529436999	-4.11499796	3.87182838397586e-05	0.004799827
ENSMUST00000135106	Irak3	262.5043713	-1.251630757	0.326658513	-3.831618366	0.000127303	0.01215805
ENSMUST00000097494	9930111J21Rik1	125.9282377	-1.335661925	0.389036897	-3.433252566	0.000596386	0.039567538
ENSMUST00000046704	Ifi47	398.218541	-1.034284699	0.294296784	-3.51442746	0.000440703	0.031507136
ENSMUST00000020629	Gfpt2	34098.52155	-1.172512269	0.224745041	-5.217077379	1.81768338827562e-07	5.5784038180061e-05
ENSMUST00000142221	Irf1	124.4672663	-1.648953109	0.445631207	-3.700263992	0.000215375	0.018609576
ENSMUST00000021207	Rflnb	273.8151195	-1.084836881	0.302771992	-3.583015968	0.00033965	0.026139015
ENSMUST00000041065	Myo1d	252.3240676	-1.11138949	0.326476469	-3.404194772	0.000663594	0.042874658
ENSMUST00000100532	Gngt2	149.149748	-1.382920001	0.363872517	-3.800561837	0.000144368	0.013581692
ENSMUST00000150988	Abca6	650.4950295	-1.554023621	0.270125585	-5.752967173	8.7690518130553e-09	4.0366119928295e-06
ENSMUST00000054002	Socs3	55531.93342	-1.458165408	0.421374607	-3.460496634	0.00053918	0.036836726
ENSMUST00000020982	Klf11	1892.885137	-1.059379174	0.223145067	-4.747490905	2.05955648376139e-06	0.000439235
ENSMUST00000002640	Scin	751.8268664	-1.764494603	0.316101966	-5.582042475	2.3771030335243e-08	9.22336575255474e-06
ENSMUST00000078505	Rtn1	2723.938775	-1.083853522	0.171449288	-6.321714934	2.5867625477903e-10	1.97264160292172e-07
ENSMUST00000168120	Acot1	115.0253189	-1.674329449	0.316145658	-5.296069736	1.1832166662271e-07	3.84209535663717e-05
ENSMUST00000021506	Serpina3n	1849.433563	-2.009991615	0.331729893	-6.059121162	1.3686727151711e-09	8.40081297893618e-07
ENSMUST00000001652	Bdkrb2	159.4843943	-2.241136447	0.434678759	-5.155845324	2.52489257271941e-07	7.36065530726265e-05
ENSMUST00000094361	Hsp90aa1	15841.3537	-1.23913396	0.345364026	-3.587906864	0.000333343	0.025732366
ENSMUST00000102745	Tnfaip2	7354.118601	-1.172760714	0.264761873	-4.429492436	9.44551256716134e-06	0.001558695
ENSMUST00000109792	Tnfaip2	237.3587627	-2.159579341	0.52876154	-4.084221674	4.42247980832626e-05	0.005363562
ENSMUST00000156003	Tnfaip2	771.021065	-1.62960124	0.316436737	-5.149848459	2.60697007749679e-07	7.54088568795924e-05
ENSMUST00000041768	Akr1c14	246.6654763	-1.307065536	0.295229155	-4.427291532	9.54237224119946e-06	0.001569533
ENSMUST00000021734	Gng4	195.6799995	-1.275061832	0.353338385	-3.608613964	0.000307837	0.024513976
ENSMUST00000042054	Foxf2	209.3977918	-2.204706696	0.36066698	-6.112859831	9.78613223427129e-10	6.31469001901421e-07
ENSMUST00000062292	Foxc1	934.7435691	-1.607226328	0.367066873	-4.378565447	1.19463066888851e-05	0.001884858
ENSMUST00000225703	Fam193b	159.0168942	-1.026082217	0.266725228	-3.846963504	0.000119591	0.01155302
ENSMUST00000022185	F2rl1	348.2732553	-1.304213066	0.31148386	-4.187096774	2.82545375566509e-05	0.003693712
ENSMUST00000038404	Ccno	130.1906537	-1.876988712	0.505269776	-3.714824833	0.000203345	0.017923874
ENSMUST00000022460	Galnt15	3012.788972	-3.643098639	0.422702195	-8.618594095	6.77811679961146e-18	4.87356280916063e-14
ENSMUST00000089959	Gch1	384.9238417	-2.261504535	0.469420424	-4.817652616	1.45256979326174e-06	0.000327844
ENSMUST00000079652	Sox7	308.500402	-1.444012725	0.329992544	-4.375895	1.20935223178395e-05	0.001892243
ENSMUST00000022746	Osmr	2762.462147	-1.390109523	0.226207896	-6.145274105	7.98255435721065e-10	5.21779147211389e-07
ENSMUST00000175862	Osmr	105.0627278	-1.721915552	0.424442133	-4.056891198	4.97302342012754e-05	0.005917192
ENSMUST00000227727	Lifr	1126.121332	-1.187031397	0.260581618	-4.555315163	5.23070932574149e-06	0.000926996
ENSMUST00000171588	Lifr	5736.756636	-1.048156098	0.252433154	-4.152212496	3.29276295048535e-05	0.004185052
ENSMUST00000048372	Tmem71	264.0000164	-1.178151802	0.298301572	-3.949532659	7.83039269783878e-05	0.008332167
ENSMUST00000096385	Mroh1	461.3923513	-1.215746267	0.234222419	-5.190563187	2.0965895695341e-07	6.31876943857608e-05
ENSMUST00000163691	Maff	124.0246122	-1.851694855	0.396650967	-4.66832306	3.03668141728039e-06	0.000594232
ENSMUST00000023119	Vdr	118.8509983	-2.51562158	0.527959412	-4.764801084	1.89040046092377e-06	0.000408351
ENSMUST00000228985	Nr4a1	418.0715523	-1.715862169	0.503081443	-3.410704552	0.000647953	0.042096394
ENSMUST00000023587	Fetub	189.5723448	-1.830181527	0.302167363	-6.056847125	1.38815396861985e-09	8.41773221621758e-07
ENSMUST00000115349	Kng2	473.9751332	-2.846134198	0.357068494	-7.970835428	1.57605275408401e-15	5.66602222612872e-12
ENSMUST00000130560	Apod	12340.85385	-1.467689297	0.329939503	-4.448358819	8.65288941439542e-06	0.001437322
ENSMUST00000115230	Apod	16773.96993	-1.21604849	0.239390576	-5.079767589	3.77896892811504e-07	0.000101885
ENSMUST00000023207	Apod	32830.19102	-1.41041079	0.247843082	-5.690741009	1.26489239097001e-08	5.5359390373836e-06
ENSMUST00000155682	Apod	292.8308603	-1.399598466	0.285520464	-4.901919984	9.49044946343065e-07	0.000230755
ENSMUST00000114458	Nfkbiz	8295.775473	-1.357394211	0.36955083	-3.673092031	0.000239633	0.020217282
ENSMUST00000114357	St3gal6	302.644703	-1.163963998	0.195103873	-5.965868223	2.43336616505162e-09	1.34586541157377e-06
ENSMUST00000113956	Runx1	386.2272764	-1.892408441	0.445661212	-4.246293797	2.17335610107841e-05	0.003046997
ENSMUST00000063605	Zbtb21	374.3645033	-1.552588347	0.461008242	-3.367810393	0.000757677	0.046562434
ENSMUST00000070059	Unc93a2	187.8951715	-1.683748203	0.252510041	-6.66804454	2.592341203054e-11	2.24957112225708e-08
ENSMUST00000024811	Pim1	258.2563834	-1.665930344	0.341331787	-4.88067741	1.0572205737924e-06	0.000252135
ENSMUST00000069507	C4b	11798.96033	-2.794944478	0.579248058	-4.825125329	1.3991525646477e-06	0.000318646
ENSMUST00000128767	Cfb	4983.619166	-1.338110824	0.30574922	-4.376497918	1.20601342600261e-05	0.001892243
ENSMUST00000025229	Cfb	2107.055828	-1.403154167	0.403105458	-3.480861252	0.000499804	0.034938405
ENSMUST00000153400	Cfb	124.7106901	-1.353069384	0.376698609	-3.591915003	0.000328257	0.025535547
ENSMUST00000087328	Hspa1a	420352.5944	-1.163451727	0.325015328	-3.579682633	0.000344012	0.026363611
ENSMUST00000174699	H2-Q6	170.0796275	-2.240964303	0.498952189	-4.49134076	7.07762077442053e-06	0.001211645
ENSMUST00000068291	H2-Q10	287.844182	-1.521103301	0.264190315	-5.757604326	8.531604281214e-09	3.97596458405354e-06
ENSMUST00000003635	Ier3	11680.15782	-1.546806228	0.317392921	-4.873474244	1.09652569615187e-06	0.000257894
ENSMUST00000174778	Gm10499	127.019879	-1.732642783	0.25536365	-6.785001625	1.16085204954125e-11	1.10239329255586e-08
ENSMUST00000024756	Enpp5	1329.294741	-1.169722498	0.200806162	-5.825132481	5.70673116279166e-09	2.81593613876929e-06
ENSMUST00000024757	Enpp4	882.2408648	-1.288735035	0.307510938	-4.190859172	2.77900115905966e-05	0.003651956
ENSMUST00000039490	Tnfsf9	5849.888913	-1.768482653	0.435361871	-4.062098161	4.86336176470876e-05	0.005800423
ENSMUST00000024988	C3	91986.62868	-1.611251978	0.368481728	-4.372678084	1.2273163012466e-05	0.001906545
ENSMUST00000024866	Xdh	10194.47156	-1.058889234	0.309617924	-3.419986867	0.000626242	0.040934241
ENSMUST00000234361	Cyp1b1	276.4132254	-2.279386801	0.496820451	-4.587948815	4.47622346881709e-06	0.000819326
ENSMUST00000024894	Cyp1b1	2732.158705	-2.618166134	0.32461489	-8.065452985	7.29648121927102e-16	3.33747440483582e-12
ENSMUST00000025075	Bambi	955.2028463	-1.059697312	0.294578232	-3.597337474	0.000321491	0.025164815
ENSMUST00000025078	Map3k8	1614.174123	-1.339113203	0.362216083	-3.697000949	0.000218162	0.018801863
ENSMUST00000077128	Arhgap12	211.3614916	-1.121216283	0.302546436	-3.705931215	0.000210615	0.018403623
ENSMUST00000050584	Cystm1	395.452044	-1.087407301	0.306520658	-3.547582429	0.000388784	0.028776311
ENSMUST00000194418	Pcdhga4	501.8110085	-1.2699894	0.232119581	-5.471272152	4.46816528740535e-08	1.66583131170666e-05
ENSMUST00000025358	Lvrn	4780.40907	-1.57857981	0.38251783	-4.126813669	3.67824184945641e-05	0.004605214
ENSMUST00000119292	Ighmbp2	156.8478786	-1.270406629	0.343905119	-3.694061406	0.0002207	0.01890362
ENSMUST00000025850	Fosl1	162.5986921	-2.639063526	0.769257454	-3.430663573	0.000602107	0.039769868
ENSMUST00000069285	Stx3	569.2532257	-1.340835049	0.262606225	-5.105876876	3.29264039030517e-07	9.20677130469165e-05
ENSMUST00000120388	Il33	6934.180681	-1.142023525	0.157944267	-7.230547505	4.81050678219859e-13	5.76470516321041e-10
ENSMUST00000069520	Syp	223.7726516	-2.093620807	0.304069025	-6.885347189	5.76467656763552e-12	5.80283872651326e-09
ENSMUST00000061514	Rai2	597.9266036	-1.059036651	0.23982093	-4.415947571	1.00568459727085e-05	0.00162756
ENSMUST00000033751	Vegfd	698.8605756	-1.213338298	0.264550472	-4.58641517	4.50921495101129e-06	0.000819326
ENSMUST00000078827	Csprs	134.5119847	-7.584749934	0.653685337	-11.60305961	3.97604242890708e-31	6.67060638297741e-27
ENSMUST00000179505	AC149090.1	3089.521476	-1.090967595	0.230357325	-4.735979604	2.1799951324242e-06	0.000457172
ENSMUST00000178343	AC149090.1	2285.77257	-1.532602862	0.254027286	-6.033221419	1.60722951291694e-09	9.63017483507411e-07
