# Supplementary material for: Tissue‐specific functions of MSCs are linked to homeostatic muscle maintenance and alter with aging
Source: Aging Cell. 2024 Sep 25;23(11):e14299. doi: 10.1111/acel.14299 (PMC11561651; doi:10.1111/acel.14299)
Supplement: Supplementary file 5 — Table S4: [file ACEL-23-e14299-s002.csv]

	Skeletal Muscle MSCs Young1	Skeletal Muscle MSCs Young2	Skeletal Muscle MSCs Young3	Skeletal Muscle MSCs Young4	Skeletal Muscle MSCs Young5	Skeletal Muscle MSCs Aged1	Skeletal Muscle MSCs Aged2	Skeletal Muscle MSCs Aged3	Skeletal Muscle MSCs Aged4	Skeletal Muscle MSCs Aged5	Heart MSCs Young1	Heart MSCs Young2	Heart MSCs Young3	Heart MSCs Aged1	Heart MSCs Aged2	Heart MSCs Aged3	Fat MSCs Young1	Fat MSCs Young2	Fat MSCs Young3	Fat MSCs Aged1	Fat MSCs Aged2	Fat MSCs Aged3	Liver MSCs Young1	Liver MSCs Young2	Liver MSCs Young3	Liver MSCs Aged1	Liver MSCs Aged2	Liver MSCs Aged3	Liver MSCs Aged4	Liver MSCs Aged5	Lung MSCs Young1	Lung MSCs Young2	Lung MSCs Young3	Lung MSCs Aged1	Lung MSCs Aged2	Lung MSCs Aged3	Lung MSCs Aged4	Lung MSCs Aged5	Int Muscle MSCs Young1	Int Muscle MSCs Young2	Int Muscle MSCs Young3	Int Muscle MSCs Aged1	Int Muscle MSCs Aged2	Int Muscle MSCs Aged3	Int Mucosal MSCs Young1	Int Mucosal MSCs Young2	Int Mucosal MSCs Young3	Int Mucosal MSCs Young4	Int Mucosal MSCs Young5
Ighm	22.90047	17.586992	16.462144	14.427264	11.747225	2.070252	0.277476	1.314551	5.681004	0.937544	0.153808	0	0.539256	0.324805	0.109999	0.963928	13.311419	31.605391	19.64976	1.656716	5.261313	9.143653	2.393936	4.525658	4.107831	2.407551	107.450297	12195.67312	60.329013	42.152373	0.298294	1.010587	3.722117	33.292962	76.855203	8467.396712	134.2926	11.692372	2.475036	1.32725	2.93647	1.145994	0	1.484932	0.749332	1.792932	0	2.5068	2.219522
Kera	19.345605	10.827634	3.106877	11.09393	8.296982	3.322003	0.82712	0.206405	0.675545	1.348763	0	0.581781	0	0	0	0	0.156035	0.271919	0	0.113141	0	0	0.491319	0.325949	0.766384	0	0.01927	0	0.05961	1.736141	0.148307	0	0.203332	0	0.131683	0	0.097981	0	1.975423	0.732948	2.152183	0.142189	0.557404	0.435431	0	0	0	0	0
Igf2bp2	5.053025	6.963942	4.056393	4.359823	4.983704	0.683865	2.02759	0.595874	0.485626	0.141717	3.250509	3.912035	3.03163	1.379611	0.723119	1.092593	7.73497	6.378447	3.383025	3.534449	1.344074	1.314558	4.873448	10.72414	4.351223	3.993083	2.003057	0.190337	0.902539	1.331948	2.381084	4.850792	1.994505	4.218489	2.313038	0	0.716643	0.530912	1.408424	0	0.055151	2.057772	0.578322	0.444042	4.573713	3.999437	3.583415	2.668212	2.246468
Ccnd2	54.805927	44.480113	36.270655	99.454031	96.304534	8.241693	13.498708	7.562433	19.868031	9.280469	35.683259	27.406097	28.592873	20.732197	22.760537	21.070198	59.815911	29.081607	44.868595	21.353757	23.711663	46.527138	55.505976	63.042883	50.815046	32.043913	34.727077	101.608061	39.960419	32.357541	39.623217	44.744283	57.4992	24.730947	21.664199	25.751462	42.375498	39.144186	155.695524	302.06798	204.047032	67.90356	130.565103	89.316201	39.430337	24.84803	60.688855	100.137621	56.503395
Cask	3.580599	1.556706	1.281569	1.022188	0	0	0	0	0	0	0	0	0	2.027193	0.336706	0.057757	0	0	0.149339	0	0	0	3.117898	0	0	2.976471	0.669684	1.659256	0	0.130293	1.634509	0.690552	2.347746	2.208099	2.826221	1.402122	0.314021	0.308491	5.611451	1.159201	2.041388	1.045259	3.455478	4.254309	1.915897	2.271851	0.216577	0.813075	1.792572
Stc1	4.904847	1.901564	1.779684	1.823867	2.152396	0.236479	0.135092	0.035635	0.427033	0.02163	0.262482	0.451858	0.179534	0.173185	0.276102	0.253356	1.48645	0.181973	1.065479	0.221529	0.177317	0.552676	7.866822	6.90369	6.751201	4.037557	8.019635	4.88882	6.022155	9.641128	14.396823	17.073918	12.01095	23.24991	17.168847	10.172454	10.83148	10.66821	0.287499	0.124865	0.347977	0.488619	0.379373	0.011257	2.771388	0.377495	1.528469	1.927943	1.018944
Wif1	7.097747	3.512034	1.466741	4.970495	1.91557	0.591004	0	0.458106	1.469708	0.135612	21.518545	60.098063	30.143045	9.032664	11.995286	3.452696	0	0	0	0	0	0	37.934179	84.668798	28.809195	4.01742	60.737636	3.677776	75.723775	6.808406	24.264721	11.695491	22.838452	7.037692	10.269745	6.610661	15.673677	5.164802	0	0	0	0	0.209868	0	4.720461	1.225978	3.388403	2.142718	2.719823
Fndc5	2.998857	2.326091	2.15317	3.081128	3.049977	0.438918	0.240524	0.440048	0.213416	0	1.409212	3.143396	3.178705	0.454105	0.851806	0.147653	3.731051	1.956435	0.552132	0.451004	1.187158	0.776422	48.024292	27.489125	48.598054	10.056021	23.565942	9.080913	30.737929	30.740745	0.505153	1.101304	1.510824	0.986586	0.734123	1.936877	0.89575	0.762575	16.215738	21.511682	25.495838	8.985789	24.192483	17.767105	0.583966	0.240941	0.302649	0.231119	0.617076
Cgref1	5.381603	5.604535	2.855961	6.913485	8.841515	0.979453	0.175942	0.814938	0.357199	0.349585	4.071543	6.017689	4.176322	3.487976	2.444653	2.837755	12.885124	14.46156	13.887631	3.167131	2.779854	0.994748	9.969631	45.490569	14.404243	5.460282	50.279737	1.178182	3.684822	4.534734	20.433845	55.213817	15.734959	15.571141	7.399353	4.020032	4.543963	4.675572	0	0.254926	0	0.69807	0.349612	0	1.684821	5.120766	5.167919	5.875339	4.721711
Ncam1	2.44273	3.527717	1.370326	2.016729	2.687796	0.319004	0.678467	0.19573	0.374415	0.491832	0.140953	2.499949	1.832463	1.324806	0.87538	0.123762	0	0.496941	0	0.432668	0	0	4.07279	5.327481	2.412737	3.123645	8.1651	0.620501	3.072351	2.427529	0.105391	0	0.048726	0.176647	0	0.643943	0	0.347278	0.471159	2.558112	0	61.36042	0.410368	1.070223	19.306139	1.484693	12.57878	11.899326	16.702218
[truncated: 5 more columns]
